# Supplementary material for: Screening for Resistant Germplasms and Quantitative Trait Locus Mapping of Resistance to Tomato Chlorosis Virus
Source: Int J Mol Sci. 2025 Feb 26;26(5):2060. doi: 10.3390/ijms26052060 (PMC11900314; doi:10.3390/ijms26052060)
Supplement: Supplementary file 1 [file ijms-26-02060-s001.zip › Supplementary Table.xlsx]

## Sheet: Table S1
Table S1 The molecular markers for the initial localization of the ToCV-resistance genes
Primer name	Type	Forward primer	Reverse primer	Note
HP111	Indel	CTTTTGCATTATGGTGGACC	CTCTCTCTAAATATTGTCAAC	codominance
HP117	Indel	AGCTCACAACTTGTTACTCC	CCTAACAAGTAAAAGAGGAAG	codominance
HP125	Indel	CACGACTCAGAGCAAATAGC	CTGATGGCTGTTTCTTAGGTG	codominance
HP129	Indel	CCCTCACTGAATGGACAATG	GAACTACTACTTCTTATGCACG	codominance
HP229	Indel	CAAAGGAGTACTGGTTTTAGTC	TTGGACCTCCTTGAATTTAG	codominance
HP329	Indel	TAAGCTGAGATGCAACAAGC	TAGATATGGAGATGGTGAACC	codominance
HP369	Indel	CTATGATGTACAGACCACTAC	GCGAATGATATAGAACCTGC	codominance
HP361	Indel	CTGACCACAAATAGCAAACTC	CATGGTGGAGTGATAATCG	codominance
HP511	Indel	GGGTAGATCAATTGAGTCTC	TTCAAGGCTAATATTTCACAAG	codominance
HP513	Indel	GACGTGTAAGTAAGAAAGATG	GAACTGGAAGTTAAGTTGAATG	codominance
HP567	Indel	GCATTTAAACCGACTTGGTG	GGATTCTATGGTGTTGCTGAG	codominance
HP583	Indel	CCAGCCCATTTATGCTAATAG	TAGTTTCTTTTGACCACTCTTAG	codominance
HP589	Indel	GTGGTTACTTGTCTGTGGGTTC	CTTCTTGCTCGGTTATCTCTCC	codominance
HP647	Indel	CAACAATGACACTGGAGTAGG	TAACATGTTCTCCTCTTGCC	codominance
HP877	Indel	GAAAAAGCTTATCCTATCCCTTC	GAAGAAAATCTTGCAATGCCTC	codominance
HP1145	Indel	GATCTGAGATTCGTGAAAGTC	GAGAATCTGTTGGATGATTTTAG	codominance
HP1203	Indel	AGCTGAGTAGCATCAAGAAGG	GCATTTGCTTGTGCGTAAG	codominance
HP1391	Indel	AGCTTCCTTATGAGGTCTCC	TGCATTGTTGCTTTGTCTAC	codominance
HP1591	Indel	CCTGTTTGCAGATTGTGACTG	TTGCTCTCTTGTGCCGATTC	codominance
HP1693	Indel	CAAGTACCAAACTTTTTAGCCAC	CAACATTGAATGAAACGGGTG	codominance
HP1743	Indel	GACCAACCAAACACGGGAG	GTCATCTCTGCCTCTCTCTTGC	codominance
HP1759	Indel	CGATCCAATGAAATCTCGTC	CATGTGCAGATTTCAGGTATG	codominance
HP1799	Indel	CTAAGATGGAGGATTGGAGG	GATATAGACAATACTGGAACTTACAG	codominance
HP1805	Indel	GCGGCTTTTCTTTTGTAGCATC	CGCAGCAAATCAACCCTTCC	codominance
HP2025	Indel	GGATGACGATGAAGCGGGAC	CACCACTGCATTGTGTCAGCG	codominance
HP2107	Indel	GAGCAATTTTCATCCTTATGTG	TCCGTAAGCAATAACGTCTAAG	codominance
HP2635	Indel	GCTAACCAGACAACAACAACTAC	CTAACTATTTGCTTTAAGCTAAGGC	codominance
HP2697	Indel	CTGCACTTGATCACCAGAGAG	TGTAGTTTTGGTCATGCTTGAG	codominance
HP2713	Indel	CAAGACCTTACTTCTCATACCG	AGTCCCAATACTTCTCCAGC	codominance
HP2733	Indel	CCCTCTTATCCATCCTGCAC	GCTTAGACTGAGCATGATCCATAC	codominance
HP2719	Indel	GTACAAATAGTTAGGGGAAGGG	CAATTTGTGGCTACAATTTCACG	codominance
HP2807	Indel	GTTCACCTCAGTGCGACTTC	CTTTATGCAAACAACAAAAGACC	codominance
HP2813	Indel	ATGACCATCTCAAGAAAAGCAC	GGGTTTTGAGTATTGGGTCTG	codominance
HP2865	Indel	GCTTCTCTACTCTCCTGATTC	GAAGGTTAGTACAATGTAGCG	codominance
HP3349	Indel	GCAATTACCTGTGCCAATTTG	AGGCCCTCCTAGCACTCCA	codominance
HP3659	Indel	GTGAACCAATCAATTTCAACTG	GGTTTGCTATCTGAACGAACTT	codominance
TV-15	Indel	GCCTTGGTTTCCTTGCTGATC	CTACCATCTGTGCAGGTAGGGAG	codominance
TV-21	Indel	CCTGAGCAAGTTGCCTGATGA	CTTGACAAGGTAGGCAAACACATTAG	codominance
TV-33	Indel	GCTTTGGGCAATCTTCTGTCTAT	TTTGCTGCCAATGCTGGAA	codominance
TV-35	Indel	TAAATGCGCAGGCCTCTTTCC	GTGCTCTTACATCTTCTCGTACTTGC	codominance
TV-45	Indel	GGCTTTTGAAGTTTGAAACCTGTT	GGTGTATGTTGCTGTTGGTGGTT	codominance
TV-49	Indel	CATTAGTGCATAGTTCAAAGTGGTCT	GTACAAATCAGTAGCAGGCGGAA	codominance
TV-51	Indel	GCTTCTTTAGACGACTTCTCTCCAT	CCGAGCCTTTTCTCGCTCTAA	codominance
TV-55	Indel	GACAATTCTGTGGAAGCTGTCCT	TCCCATTTTATGTCCACACGC	codominance
TV-63	Indel	ACACCACGATTATCTAACAAGAA	CTATTTTGATAAGGGAAACCTGC	codominance
Ch7-001	Indel	GAGTCTAAACGACTTAGATTTGAA	CCCTAATTGGTATCACATGC	codominance
Ch7-002	Indel	TTACTTCTGACTTGTGTGCC	GCTCAACTTATCTGAAGAAACAT	codominance
Ch7-003	Indel	TCAGATCATTTCCTTCACCAC	GATACACCGAGAGTTGCTC	codominance
Ch7-3.54	Indel	TTGTTGCATCTCTTCGCAT	CCATTATAATCCTAGTTTACTTCCA	codominance
Ch7-004	Indel	CACCTCTTGAACTAGCTTTTA	TGAAACATAGATACATAAATACACA	codominance
Ch7-005	Indel	AATTAAGCAGCATTGTTTTTCTT	GCCAATGATCACACAACAAC	codominance
Ch9-001	Indel	GAGAAGAGAAGTGCTAGTTGA	TGCTTTGGTAATGGTTATTGC	codominance
Ch9-002	Indel	ACACATACCTCGATTATCTATCA	AAACACACTTTGATATTGCTT	codominance
Ch9-003	Indel	AATTTGTTTGTTTGATTTTGACT	TCCCGTTTTAGCAAATCTTTA	codominance
Ch9-004	Indel	TGCATAGTTGCACTCGATAC	AAAAAGAACAATGTAGCCCC	codominance
Ch9-005	Indel	TTTGTTTTGAGCAGCCCTAT	TGAGACTTTGGAATAAATTAGGA	codominance

## Sheet: Table S2
Supplementary Table S2 comparison efficiency of transcriptome sequencing
Sample	Total Readss	Mapped Reads
SG11-S1-1	42599572	39,601,388 (92.96%)
SG11-S1(CK)-1	44565726	42,478,509 (95.32%)
SG11-S1-2	42621858	40,407,358 (94.80%)
SG11-S1(CK)-2	55358446	52,589,301 (95.00%)
SG11-S1-3	42892740	37,754,471 (88.02%)
SG11-S1(CK)-3	43902740	42,133,384 (95.97%)
SG11-S2-1	41186532	38,953,587 (94.58%)
SG11-S2(CK)-1	45112648	42,824,168 (94.93%)
SG11-S2-2	43057292	40,604,287 (94.30%)
SG11-S2(CK)-2	44697436	42,200,750 (94.41%)
SG11-S2-3	43816646	41,173,532 (93.97%)
SG11-S2(CK)-3	43537410	41,682,902 (95.74%)
SP15-S1-1	50669272	37,008,761 (73.04%)
SP15-S1(CK)-1	42994940	36,444,971 (84.77%)
SP15-S1-2	44458666	34,477,931 (77.55%)
SP15-S1(CK)-2	44322828	36,565,895 (82.50%)
SP15-S1-3	39955634	28,907,124 (72.35%)
SP15-S1(CK)-3	43356610	37,457,327 (86.39%)
SP15-S2-1	39911804	33,098,433 (82.93%)
SP15-S2(CK)-1	42604818	36,129,612 (84.80%)
SP15-S2-2	43570126	34,964,798 (80.25%)
SP15-S2(CK)-2	43481930	37,275,768 (85.73%)
SP15-S2-3	60795784	39,058,260 (64.25%)
SP15-S2(CK)-3	38572194	33,334,535 (86.42%)
LA2157-S1-1	39288742	32,662,290 (83.13%)
LA2157-S1(CK)-1	43468330	38,315,600 (88.15%)
LA2157-S1-2	43628954	33,136,951 (75.95%)
LA2157-S1(CK)-2	38594314	34,784,387 (90.13%)
LA2157-S1-3	43960020	19,875,538 (45.21%)
LA2157-S1(CK)-3	40299764	36,044,734 (89.44%)
LA2157-S2-1	51452756	39,567,941 (76.90%)
LA2157-S2(CK)-1	43097048	38,557,567 (89.47%)
LA2157-S2-2	43986612	36,113,756 (82.10%)
LA2157-S2(CK)-2	39039244	34,678,770 (88.83%)
LA2157-S2-3	39048842	27,234,976 (69.75%)
LA2157-S2(CK)-3	44999562	37,470,492 (83.27%)
LA0444-S1-1	41612450	32,979,520 (79.25%)
LA0444-S1(CK)-1	44580016	37,693,483 (84.55%)
LA0444-S1-2	45429334	28,042,125 (61.73%)
LA0444-S1(CK)-2	44712420	37,516,446 (83.91%)
LA0444-S1-3	38475870	31,623,726 (82.19%)
LA0444-S1(CK)-3	43930814	35,901,771 (81.72%)
LA0444-S2-1	42435612	33,323,614 (78.53%)
LA0444-S2(CK)-1	44006120	37,103,113 (84.31%)
LA0444-S2-2	45508234	35,243,927 (77.45%)
LA0444-S2(CK)-2	42674568	36,194,291 (84.81%)
LA0444-S2-3	39998746	28,927,710 (72.32%)
LA0444-S2(CK)-3	44420598	36,190,332 (81.47%)
LA1028-S1-1	46979060	40,221,895 (85.62%)
LA1028-S1(CK)-1	41709508	37,112,834 (88.98%)
LA1028-S1-2	38528186	32,226,679 (83.64%)
LA1028-S1(CK)-2	46662244	41,337,440 (88.59%)
LA1028-S1-3	43139286	33,003,559 (76.50%)
LA1028-S1(CK)-3	40908104	35,987,971 (87.97%)
LA1028-S2-1	44173450	37,385,561 (84.63%)
LA1028-S2(CK)-1	43811992	38,482,868 (87.84%)
LA1028-S2-2	43317916	36,971,980 (85.35%)
LA1028-S2(CK)-2	42740306	37,328,748 (87.34%)
LA1028-S2-3	44068282	34,174,735 (77.55%)
LA1028-S2(CK)-3	42569272	37,066,519 (87.07%)

## Sheet: Table S3
Table S3 Sample correlation evaluation
	decor.A1-1	decor.A1-2	decor.A1-3	decor.A2-1	decor.A2-2	decor.A2-3	decor.B1-1	decor.B1-2	decor.B1-3	decor.B2-1	decor.B2-2	decor.B2-3	decor.C1-1	decor.C1-2	decor.C1-3	decor.C2-1	decor.C2-2	decor.C2-3	decor.D1-1	decor.D1-2	decor.D1-3	decor.D2-1	decor.D2-2	decor.D2-3	decor.E1-1	decor.E1-2	decor.E1-3	decor.E2-1	decor.E2-2	decor.E2-3	decor.a1-1	decor.a1-2	decor.a1-3	decor.a2-1	decor.a2-2	decor.a2-3	decor.b1-1	decor.b1-2	decor.b1-3	decor.b2-1	decor.b2-2	decor.b2-3	decor.c1-1	decor.c1-2	decor.c1-3	decor.c2-1	decor.c2-2	decor.c2-3	decor.d1-1
A1-1	1	0.6272	0.5019	0.3146	0.3581	0.2827	0.4075	0.4365	0.4026	0.2479	0.3033	0.3013	0.3482	0.3005	0.2576	0.3346	0.4072	0.4593	0.3522	0.3863	0.3208	0.3948	0.4674	0.3821	0.3194	0.3265	0.2932	0.4521	0.3597	0.4945	0.3786	0.4914	0.298	0.4367	0.3797	0.3179	0.2774	0.2222	0.2756	0.2878	0.2842	0.3338	0.2862	0.1856	0.1987	0.2915	0.3529	0.2879	0.1735
A1-2	0.6272	1	0.9124	0.1544	0.1817	0.1415	0.6234	0.6722	0.6232	0.1317	0.3711	0.3984	0.6483	0.5091	0.4048	0.2893	0.6925	0.5012	0.656	0.6234	0.658	0.4994	0.5263	0.5757	0.5958	0.6145	0.3212	0.5548	0.323	0.6234	0.7291	0.7064	0.7255	0.7867	0.7963	0.7895	0.6416	0.5748	0.5812	0.6778	0.6557	0.5462	0.6581	0.4835	0.532	0.6176	0.6572	0.4407	0.488
A1-3	0.5019	0.9124	1	0.1682	0.1881	0.1562	0.6345	0.6313	0.5589	0.1506	0.4561	0.5067	0.7185	0.5739	0.4201	0.1874	0.7749	0.5268	0.7054	0.667	0.7482	0.4178	0.4948	0.5549	0.6432	0.6739	0.2396	0.5107	0.2294	0.5753	0.8326	0.7788	0.8514	0.8624	0.867	0.8445	0.7389	0.6424	0.642	0.7277	0.7154	0.5994	0.7693	0.588	0.6317	0.7372	0.7659	0.5015	0.5694
A2-1	0.3146	0.1544	0.1682	1	0.8214	0.8719	0.1104	0.0842	0.0673	0.1654	0.2236	0.2216	0.1018	0.1298	0.1273	0.027	0.1692	0.1675	0.1545	0.1643	0.1393	0.113	0.2359	0.1599	0.1399	0.1535	0.0526	0.2792	0.1369	0.2481	0.2751	0.3438	0.1826	0.2528	0.1954	0.1463	0.125	0.117	0.2011	0.1461	0.1527	0.1223	0.1316	0.0692	0.0788	0.1127	0.1273	0.1682	0.0709
A2-2	0.3581	0.1817	0.1881	0.8214	1	0.7325	0.1448	0.1046	0.0718	0.2521	0.2816	0.2471	0.1106	0.1838	0.1568	0.0386	0.2088	0.2432	0.1837	0.188	0.1454	0.1237	0.2789	0.1594	0.179	0.186	0.0703	0.2759	0.1465	0.2346	0.269	0.3925	0.1651	0.277	0.199	0.1252	0.1191	0.1011	0.2087	0.1578	0.1747	0.1846	0.1362	0.0604	0.0706	0.1137	0.1427	0.2029	0.061
A2-3	0.2827	0.1415	0.1562	0.8719	0.7325	1	0.1121	0.0852	0.0765	0.1439	0.2013	0.2281	0.1106	0.1248	0.1345	0.0336	0.1621	0.1641	0.1234	0.1328	0.1378	0.1285	0.2346	0.1905	0.1338	0.1481	0.0629	0.3014	0.1683	0.2701	0.2542	0.261	0.1718	0.23	0.1877	0.1448	0.1289	0.1206	0.1561	0.1283	0.1305	0.098	0.133	0.0698	0.0871	0.1184	0.1248	0.1764	0.069
B1-1	0.4075	0.6234	0.6345	0.1104	0.1448	0.1121	1	0.9206	0.7572	0.2402	0.5513	0.619	0.6732	0.3539	0.295	0.1806	0.6134	0.4681	0.6457	0.5757	0.6263	0.5752	0.6369	0.6857	0.5261	0.571	0.2367	0.4486	0.2429	0.5097	0.5222	0.4716	0.585	0.5258	0.5559	0.564	0.6061	0.691	0.477	0.7258	0.7199	0.47	0.5965	0.5575	0.5852	0.668	0.6613	0.3225	0.5888
B1-2	0.4365	0.6722	0.6313	0.0842	0.1046	0.0852	0.9206	1	0.8988	0.1696	0.4315	0.4988	0.6611	0.3093	0.2723	0.2494	0.5561	0.3959	0.5899	0.5292	0.6026	0.5873	0.5701	0.6632	0.4712	0.5068	0.3274	0.461	0.3154	0.5607	0.4799	0.4194	0.5558	0.4737	0.5122	0.5689	0.5887	0.687	0.4374	0.6904	0.6719	0.4038	0.5627	0.5438	0.5712	0.6209	0.6062	0.2672	0.5836
B1-3	0.4026	0.6232	0.5589	0.0673	0.0718	0.0765	0.7572	0.8988	1	0.0924	0.3076	0.3839	0.597	0.2688	0.2631	0.3005	0.4628	0.332	0.4702	0.4316	0.5449	0.5642	0.482	0.6434	0.392	0.4179	0.3924	0.4314	0.3559	0.5975	0.4201	0.3348	0.5042	0.4014	0.4487	0.5346	0.5434	0.6415	0.4099	0.6062	0.5735	0.3187	0.5018	0.4944	0.5335	0.5249	0.4991	0.2308	0.5377
B2-1	0.2479	0.1317	0.1506	0.1654	0.2521	0.1439	0.2402	0.1696	0.0924	1	0.555	0.4441	0.1357	0.1287	0.085	0.0652	0.1843	0.2329	0.2336	0.1987	0.1371	0.1333	0.2709	0.1505	0.1597	0.1825	0.0793	0.1862	0.101	0.1531	0.1538	0.2137	0.1062	0.1825	0.132	0.085	0.0971	0.0825	0.1478	0.138	0.1577	0.2675	0.1067	0.0611	0.0602	0.1228	0.1604	0.1799	0.0588
B2-2	0.3033	0.3711	0.4561	0.2236	0.2816	0.2013	0.5513	0.4315	0.3076	0.555	1	0.9028	0.3999	0.3345	0.2062	0.1068	0.5581	0.451	0.595	0.518	0.5006	0.3281	0.5087	0.4049	0.5021	0.5503	0.1552	0.4295	0.1887	0.3625	0.4748	0.4438	0.4477	0.5065	0.4508	0.3576	0.385	0.3919	0.4875	0.5626	0.5895	0.5265	0.4201	0.3151	0.3292	0.4914	0.5039	0.3686	0.3276
B2-3	0.3013	0.3984	0.5067	0.2216	0.2471	0.2281	0.619	0.4988	0.3839	0.4441	0.9028	1	0.5334	0.3747	0.2593	0.1135	0.6135	0.4929	0.57	0.5032	0.5798	0.3264	0.4893	0.4665	0.5113	0.5668	0.1595	0.4281	0.1746	0.4254	0.5322	0.4608	0.544	0.526	0.4947	0.4409	0.5103	0.5114	0.478	0.5998	0.6229	0.5175	0.5274	0.4361	0.4579	0.6151	0.6072	0.4058	0.4302
C1-1	0.3482	0.6483	0.7185	0.1018	0.1106	0.1106	0.6732	0.6611	0.597	0.1357	0.3999	0.5334	1	0.4844	0.4641	0.2615	0.7311	0.5764	0.5398	0.4921	0.6605	0.3393	0.3938	0.5352	0.6226	0.6397	0.2532	0.4493	0.1833	0.5697	0.6287	0.5309	0.7421	0.5746	0.6308	0.6999	0.8591	0.7685	0.4587	0.6625	0.6421	0.4372	0.834	0.814	0.8626	0.8589	0.8465	0.3631	0.7507
C1-2	0.3005	0.5091	0.5739	0.1298	0.1838	0.1248	0.3539	0.3093	0.2688	0.1287	0.3345	0.3747	0.4844	1	0.7571	0.088	0.7169	0.6766	0.5613	0.5916	0.6709	0.2163	0.3589	0.3731	0.6642	0.5881	0.1839	0.2807	0.1038	0.3599	0.6725	0.7149	0.5068	0.6268	0.6154	0.4689	0.5973	0.3703	0.6017	0.5093	0.5245	0.7262	0.6926	0.3062	0.3501	0.4703	0.5897	0.7077	0.3164
C1-3	0.2576	0.4048	0.4201	0.1273	0.1568	0.1345	0.295	0.2723	0.2631	0.085	0.2062	0.2593	0.4641	0.7571	1	0.1211	0.5778	0.6572	0.3954	0.4715	0.496	0.1749	0.2824	0.3395	0.5667	0.5052	0.2181	0.238	0.1117	0.3939	0.4681	0.526	0.358	0.4259	0.427	0.3886	0.5447	0.3279	0.3866	0.3671	0.3898	0.4561	0.5578	0.2509	0.3021	0.3531	0.4884	0.5191	0.2626
C2-1	0.3346	0.2893	0.1874	0.027	0.0386	0.0336	0.1806	0.2494	0.3005	0.0652	0.1068	0.1135	0.2615	0.088	0.1211	1	0.1575	0.2701	0.1011	0.0929	0.1167	0.2846	0.1798	0.1728	0.1993	0.1765	0.5372	0.3542	0.4429	0.4243	0.099	0.0963	0.0894	0.1088	0.1051	0.0964	0.0977	0.0815	0.0811	0.0946	0.0909	0.1009	0.1031	0.0792	0.0953	0.1315	0.1249	0.0716	0.0676
C2-2	0.4072	0.6925	0.7749	0.1692	0.2088	0.1621	0.6134	0.5561	0.4628	0.1843	0.5581	0.6135	0.7311	0.7169	0.5778	0.1575	1	0.7335	0.7385	0.7409	0.7737	0.3189	0.4705	0.5003	0.7575	0.7917	0.2262	0.4678	0.1735	0.5282	0.7478	0.7318	0.7125	0.7701	0.7674	0.7147	0.7795	0.6041	0.6384	0.7477	0.7521	0.6495	0.8108	0.5571	0.6007	0.8076	0.8658	0.6389	0.5356
C2-3	0.4593	0.5012	0.5268	0.1675	0.2432	0.1641	0.4681	0.3959	0.332	0.2329	0.451	0.4929	0.5764	0.6766	0.6572	0.2701	0.7335	1	0.5109	0.5459	0.5169	0.2763	0.4235	0.3925	0.6222	0.6012	0.2803	0.4	0.2023	0.4926	0.5035	0.5776	0.417	0.5432	0.5076	0.3939	0.5185	0.3523	0.4326	0.4568	0.4689	0.5769	0.5484	0.328	0.3567	0.5064	0.6107	0.525	0.307
D1-1	0.3522	0.656	0.7054	0.1545	0.1837	0.1234	0.6457	0.5899	0.4702	0.2336	0.595	0.57	0.5398	0.5613	0.3954	0.1011	0.7385	0.5109	1	0.8769	0.8125	0.4204	0.5737	0.5626	0.6719	0.6953	0.1832	0.4856	0.1755	0.4711	0.677	0.6736	0.6342	0.7092	0.7116	0.633	0.6023	0.5618	0.7422	0.7802	0.7741	0.7368	0.6446	0.417	0.4515	0.6141	0.6758	0.5505	0.5198
D1-2	0.3863	0.6234	0.667	0.1643	0.188	0.1328	0.5757	0.5292	0.4316	0.1987	0.518	0.5032	0.4921	0.5916	0.4715	0.0929	0.7409	0.5459	0.8769	1	0.8138	0.3903	0.5624	0.544	0.602	0.6248	0.1691	0.4325	0.152	0.4588	0.6438	0.6706	0.5801	0.69	0.6766	0.6012	0.5893	0.5181	0.7175	0.72	0.7295	0.7031	0.6137	0.3738	0.4014	0.5703	0.6557	0.5773	0.4661
D1-3	0.3208	0.658	0.7482	0.1393	0.1454	0.1378	0.6263	0.6026	0.5449	0.1371	0.5006	0.5798	0.6605	0.6709	0.496	0.1167	0.7737	0.5169	0.8125	0.8138	1	0.4116	0.5186	0.6296	0.691	0.6895	0.2059	0.4289	0.1535	0.5126	0.7997	0.6615	0.7716	0.7442	0.7881	0.7565	0.7603	0.7062	0.7644	0.8185	0.8151	0.6857	0.8032	0.5531	0.6123	0.7224	0.7378	0.6145	0.6497
D2-1	0.3948	0.4994	0.4178	0.113	0.1237	0.1285	0.5752	0.5873	0.5642	0.1333	0.3281	0.3264	0.3393	0.2163	0.1749	0.2846	0.3189	0.2763	0.4204	0.3903	0.4116	1	0.8093	0.813	0.3216	0.3207	0.2689	0.4592	0.3819	0.4775	0.361	0.3092	0.356	0.3918	0.4138	0.3718	0.2998	0.3667	0.3364	0.449	0.4252	0.3013	0.31	0.2376	0.2795	0.3037	0.2893	0.2135	0.2979
D2-2	0.4674	0.5263	0.4948	0.2359	0.2789	0.2346	0.6369	0.5701	0.482	0.2709	0.5087	0.4893	0.3938	0.3589	0.2824	0.1798	0.4705	0.4235	0.5737	0.5624	0.5186	0.8093	1	0.7773	0.4682	0.4671	0.2215	0.5129	0.3193	0.5071	0.4868	0.5115	0.449	0.5025	0.4921	0.4052	0.3853	0.4124	0.4747	0.5486	0.5623	0.4772	0.4157	0.2836	0.3148	0.3907	0.4129	0.328	0.352
D2-3	0.3821	0.5757	0.5549	0.1599	0.1594	0.1905	0.6857	0.6632	0.6434	0.1505	0.4049	0.4665	0.5352	0.3731	0.3395	0.1728	0.5003	0.3925	0.5626	0.544	0.6296	0.813	0.7773	1	0.4477	0.4655	0.2237	0.4551	0.2582	0.5586	0.5398	0.452	0.5691	0.5274	0.5607	0.5974	0.553	0.6234	0.4884	0.6386	0.6065	0.4091	0.5303	0.4119	0.4788	0.4856	0.4761	0.3641	0.5071
E1-1	0.3194	0.5958	0.6432	0.1399	0.179	0.1338	0.5261	0.4712	0.392	0.1597	0.5021	0.5113	0.6226	0.6642	0.5667	0.1993	0.7575	0.6222	0.6719	0.602	0.691	0.3216	0.4682	0.4477	1	0.9581	0.3616	0.5668	0.2666	0.581	0.6828	0.6525	0.6486	0.6374	0.641	0.5505	0.6065	0.5078	0.6205	0.6665	0.6726	0.6337	0.6944	0.4279	0.4883	0.6065	0.6648	0.5066	0.4725
E1-2	0.3265	0.6145	0.6739	0.1535	0.186	0.1481	0.571	0.5068	0.4179	0.1825	0.5503	0.5668	0.6397	0.5881	0.5052	0.1765	0.7917	0.6012	0.6953	0.6248	0.6895	0.3207	0.4671	0.4655	0.9581	1	0.3381	0.5881	0.268	0.6039	0.6879	0.6362	0.7031	0.6642	0.6603	0.6095	0.6244	0.5476	0.6242	0.7058	0.7098	0.5868	0.6786	0.4499	0.5099	0.6481	0.6872	0.5277	0.477
E1-3	0.2932	0.3212	0.2396	0.0526	0.0703	0.0629	0.2367	0.3274	0.3924	0.0793	0.1552	0.1595	0.2532	0.1839	0.2181	0.5372	0.2262	0.2803	0.1832	0.1691	0.2059	0.2689	0.2215	0.2237	0.3616	0.3381	1	0.503	0.7319	0.5945	0.182	0.1731	0.1546	0.1772	0.1727	0.1592	0.1589	0.1373	0.1915	0.1755	0.1786	0.1743	0.1675	0.0926	0.1173	0.1575	0.1747	0.1716	0.0947
E2-1	0.4521	0.5548	0.5107	0.2792	0.2759	0.3014	0.4486	0.461	0.4314	0.1862	0.4295	0.4281	0.4493	0.2807	0.238	0.3542	0.4678	0.4	0.4856	0.4325	0.4289	0.4592	0.5129	0.4551	0.5668	0.5881	0.503	1	0.7018	0.8504	0.4943	0.4402	0.4606	0.4879	0.4791	0.4164	0.3815	0.3709	0.4632	0.4494	0.4213	0.3712	0.4131	0.2907	0.3288	0.4361	0.4408	0.3416	0.3087
E2-2	0.3597	0.323	0.2294	0.1369	0.1465	0.1683	0.2429	0.3154	0.3559	0.101	0.1887	0.1746	0.1833	0.1038	0.1117	0.4429	0.1735	0.2023	0.1755	0.152	0.1535	0.3819	0.3193	0.2582	0.2666	0.268	0.7319	0.7018	1	0.6462	0.1742	0.1641	0.1445	0.1791	0.1724	0.1419	0.1222	0.1223	0.185	0.163	0.149	0.1511	0.1272	0.077	0.0947	0.1375	0.1437	0.1321	0.0802
E2-3	0.4945	0.6234	0.5753	0.2481	0.2346	0.2701	0.5097	0.5607	0.5975	0.1531	0.3625	0.4254	0.5697	0.3599	0.3939	0.4243	0.5282	0.4926	0.4711	0.4588	0.5126	0.4775	0.5071	0.5586	0.581	0.6039	0.5945	0.8504	0.6462	1	0.5273	0.4681	0.4975	0.5136	0.5075	0.5102	0.488	0.4516	0.4485	0.4704	0.4469	0.3686	0.485	0.3524	0.404	0.4746	0.4888	0.4048	0.3574
a1-1	0.3786	0.7291	0.8326	0.2751	0.269	0.2542	0.5222	0.4799	0.4201	0.1538	0.4748	0.5322	0.6287	0.6725	0.4681	0.099	0.7478	0.5035	0.677	0.6438	0.7997	0.361	0.4868	0.5398	0.6828	0.6879	0.182	0.4943	0.1742	0.5273	1	0.8521	0.8951	0.9017	0.9132	0.8124	0.7255	0.6354	0.7839	0.74	0.7307	0.6357	0.8035	0.5295	0.5823	0.6843	0.695	0.6055	0.5406
a1-2	0.4914	0.7064	0.7788	0.3438	0.3925	0.261	0.4716	0.4194	0.3348	0.2137	0.4438	0.4608	0.5309	0.7149	0.526	0.0963	0.7318	0.5776	0.6736	0.6706	0.6615	0.3092	0.5115	0.452	0.6525	0.6362	0.1731	0.4402	0.1641	0.4681	0.8521	1	0.7139	0.8154	0.7713	0.635	0.6144	0.4739	0.6729	0.6116	0.6267	0.7039	0.6902	0.4053	0.4266	0.5563	0.6469	0.5754	0.416
a1-3	0.298	0.7255	0.8514	0.1826	0.1651	0.1718	0.585	0.5558	0.5042	0.1062	0.4477	0.544	0.7421	0.5068	0.358	0.0894	0.7125	0.417	0.6342	0.5801	0.7716	0.356	0.449	0.5691	0.6486	0.7031	0.1546	0.4606	0.1445	0.4975	0.8951	0.7139	1	0.8011	0.8543	0.8796	0.8214	0.7871	0.6883	0.7862	0.7691	0.5093	0.8485	0.7397	0.7781	0.8015	0.7686	0.4445	0.724
a2-1	0.4367	0.7867	0.8624	0.2528	0.277	0.23	0.5258	0.4737	0.4014	0.1825	0.5065	0.526	0.5746	0.6268	0.4259	0.1088	0.7701	0.5432	0.7092	0.69	0.7442	0.3918	0.5025	0.5274	0.6374	0.6642	0.1772	0.4879	0.1791	0.5136	0.9017	0.8154	0.8011	1	0.9645	0.8108	0.6481	0.5343	0.6981	0.7097	0.6978	0.6442	0.7085	0.4544	0.507	0.6518	0.6824	0.5998	0.4517
a2-2	0.3797	0.7963	0.867	0.1954	0.199	0.1877	0.5559	0.5122	0.4487	0.132	0.4508	0.4947	0.6308	0.6154	0.427	0.1051	0.7674	0.5076	0.7116	0.6766	0.7881	0.4138	0.4921	0.5607	0.641	0.6603	0.1727	0.4791	0.1724	0.5075	0.9132	0.7713	0.8543	0.9645	1	0.8755	0.7108	0.6109	0.7058	0.7547	0.7328	0.6197	0.7672	0.5339	0.5916	0.7049	0.7155	0.5772	0.5436
a2-3	0.3179	0.7895	0.8445	0.1463	0.1252	0.1448	0.564	0.5689	0.5346	0.085	0.3576	0.4409	0.6999	0.4689	0.3886	0.0964	0.7147	0.3939	0.633	0.6012	0.7565	0.3718	0.4052	0.5974	0.5505	0.6095	0.1592	0.4164	0.1419	0.5102	0.8124	0.635	0.8796	0.8108	0.8755	1	0.7976	0.7491	0.6226	0.76	0.7361	0.462	0.7657	0.6503	0.7191	0.7459	0.7213	0.4796	0.6441
b1-1	0.2774	0.6416	0.7389	0.125	0.1191	0.1289	0.6061	0.5887	0.5434	0.0971	0.385	0.5103	0.8591	0.5973	0.5447	0.0977	0.7795	0.5185	0.6023	0.5893	0.7603	0.2998	0.3853	0.553	0.6065	0.6244	0.1589	0.3815	0.1222	0.488	0.7255	0.6144	0.8214	0.6481	0.7108	0.7976	1	0.8297	0.5614	0.7465	0.7218	0.4951	0.9599	0.8199	0.8617	0.8584	0.8799	0.467	0.7785
b1-2	0.2222	0.5748	0.6424	0.117	0.1011	0.1206	0.691	0.687	0.6415	0.0825	0.3919	0.5114	0.7685	0.3703	0.3279	0.0815	0.6041	0.3523	0.5618	0.5181	0.7062	0.3667	0.4124	0.6234	0.5078	0.5476	0.1373	0.3709	0.1223	0.4516	0.6354	0.4739	0.7871	0.5343	0.6109	0.7491	0.8297	1	0.5747	0.8392	0.8082	0.3927	0.7727	0.7984	0.8406	0.7675	0.712	0.3106	0.8329
b1-3	0.2756	0.5812	0.642	0.2011	0.2087	0.1561	0.477	0.4374	0.4099	0.1478	0.4875	0.478	0.4587	0.6017	0.3866	0.0811	0.6384	0.4326	0.7422	0.7175	0.7644	0.3364	0.4747	0.4884	0.6205	0.6242	0.1915	0.4632	0.185	0.4485	0.7839	0.6729	0.6883	0.6981	0.7058	0.6226	0.5614	0.5747	1	0.7811	0.7826	0.6781	0.6246	0.3688	0.4217	0.5273	0.5503	0.5755	0.4315
b2-1	0.2878	0.6778	0.7277	0.1461	0.1578	0.1283	0.7258	0.6904	0.6062	0.138	0.5626	0.5998	0.6625	0.5093	0.3671	0.0946	0.7477	0.4568	0.7802	0.72	0.8185	0.449	0.5486	0.6386	0.6665	0.7058	0.1755	0.4494	0.163	0.4704	0.74	0.6116	0.7862	0.7097	0.7547	0.76	0.7465	0.8392	0.7811	1	0.9812	0.6019	0.7556	0.6131	0.6676	0.7381	0.7177	0.4471	0.6784
b2-2	0.2842	0.6557	0.7154	0.1527	0.1747	0.1305	0.7199	0.6719	0.5735	0.1577	0.5895	0.6229	0.6421	0.5245	0.3898	0.0909	0.7521	0.4689	0.7741	0.7295	0.8151	0.4252	0.5623	0.6065	0.6726	0.7098	0.1786	0.4213	0.149	0.4469	0.7307	0.6267	0.7691	0.6978	0.7328	0.7361	0.7218	0.8082	0.7826	0.9812	1	0.6207	0.736	0.5879	0.6386	0.7192	0.7071	0.4519	0.6448
b2-3	0.3338	0.5462	0.5994	0.1223	0.1846	0.098	0.47	0.4038	0.3187	0.2675	0.5265	0.5175	0.4372	0.7262	0.4561	0.1009	0.6495	0.5769	0.7368	0.7031	0.6857	0.3013	0.4772	0.4091	0.6337	0.5868	0.1743	0.3712	0.1511	0.3686	0.6357	0.7039	0.5093	0.6442	0.6197	0.462	0.4951	0.3927	0.6781	0.6019	0.6207	1	0.5809	0.2992	0.3269	0.4593	0.5561	0.5932	0.3486
c1-1	0.2862	0.6581	0.7693	0.1316	0.1362	0.133	0.5965	0.5627	0.5018	0.1067	0.4201	0.5274	0.834	0.6926	0.5578	0.1031	0.8108	0.5484	0.6446	0.6137	0.8032	0.31	0.4157	0.5303	0.6944	0.6786	0.1675	0.4131	0.1272	0.485	0.8035	0.6902	0.8485	0.7085	0.7672	0.7657	0.9599	0.7727	0.6246	0.7556	0.736	0.5809	1	0.7772	0.8209	0.8609	0.8923	0.5104	0.7551
c1-2	0.1856	0.4835	0.588	0.0692	0.0604	0.0698	0.5575	0.5438	0.4944	0.0611	0.3151	0.4361	0.814	0.3062	0.2509	0.0792	0.5571	0.328	0.417	0.3738	0.5531	0.2376	0.2836	0.4119	0.4279	0.4499	0.0926	0.2907	0.077	0.3524	0.5295	0.4053	0.7397	0.4544	0.5339	0.6503	0.8199	0.7984	0.3688	0.6131	0.5879	0.2992	0.7772	1	0.958	0.837	0.7793	0.1967	0.8827
c1-3	0.1987	0.532	0.6317	0.0788	0.0706	0.0871	0.5852	0.5712	0.5335	0.0602	0.3292	0.4579	0.8626	0.3501	0.3021	0.0953	0.6007	0.3567	0.4515	0.4014	0.6123	0.2795	0.3148	0.4788	0.4883	0.5099	0.1173	0.3288	0.0947	0.404	0.5823	0.4266	0.7781	0.507	0.5916	0.7191	0.8617	0.8406	0.4217	0.6676	0.6386	0.3269	0.8209	0.958	1	0.8535	0.7902	0.2416	0.8877
c2-1	0.2915	0.6176	0.7372	0.1127	0.1137	0.1184	0.668	0.6209	0.5249	0.1228	0.4914	0.6151	0.8589	0.4703	0.3531	0.1315	0.8076	0.5064	0.6141	0.5703	0.7224	0.3037	0.3907	0.4856	0.6065	0.6481	0.1575	0.4361	0.1375	0.4746	0.6843	0.5563	0.8015	0.6518	0.7049	0.7459	0.8584	0.7675	0.5273	0.7381	0.7192	0.4593	0.8609	0.837	0.8535	1	0.9454	0.4079	0.7575
c2-2	0.3529	0.6572	0.7659	0.1273	0.1427	0.1248	0.6613	0.6062	0.4991	0.1604	0.5039	0.6072	0.8465	0.5897	0.4884	0.1249	0.8658	0.6107	0.6758	0.6557	0.7378	0.2893	0.4129	0.4761	0.6648	0.6872	0.1747	0.4408	0.1437	0.4888	0.695	0.6469	0.7686	0.6824	0.7155	0.7213	0.8799	0.712	0.5503	0.7177	0.7071	0.5561	0.8923	0.7793	0.7902	0.9454	1	0.4903	0.7113
c2-3	0.2879	0.4407	0.5015	0.1682	0.2029	0.1764	0.3225	0.2672	0.2308	0.1799	0.3686	0.4058	0.3631	0.7077	0.5191	0.0716	0.6389	0.525	0.5505	0.5773	0.6145	0.2135	0.328	0.3641	0.5066	0.5277	0.1716	0.3416	0.1321	0.4048	0.6055	0.5754	0.4445	0.5998	0.5772	0.4796	0.467	0.3106	0.5755	0.4471	0.4519	0.5932	0.5104	0.1967	0.2416	0.4079	0.4903	1	0.1902
d1-1	0.1735	0.488	0.5694	0.0709	0.061	0.069	0.5888	0.5836	0.5377	0.0588	0.3276	0.4302	0.7507	0.3164	0.2626	0.0676	0.5356	0.307	0.5198	0.4661	0.6497	0.2979	0.352	0.5071	0.4725	0.477	0.0947	0.3087	0.0802	0.3574	0.5406	0.416	0.724	0.4517	0.5436	0.6441	0.7785	0.8329	0.4315	0.6784	0.6448	0.3486	0.7551	0.8827	0.8877	0.7575	0.7113	0.1902	1
d1-2	0.2401	0.5894	0.6319	0.0855	0.0801	0.0926	0.6466	0.6764	0.6608	0.0629	0.3476	0.4366	0.7608	0.3848	0.3409	0.1178	0.5824	0.3558	0.5867	0.5193	0.7175	0.4254	0.4425	0.627	0.5461	0.5397	0.169	0.382	0.15	0.4439	0.5971	0.4562	0.7316	0.5107	0.6045	0.6927	0.7915	0.863	0.5127	0.7568	0.7192	0.4036	0.7778	0.7938	0.8365	0.736	0.7027	0.2369	0.9195
d1-3	0.2847	0.6321	0.7208	0.1412	0.1482	0.1444	0.6536	0.6196	0.5613	0.1299	0.4689	0.5679	0.7653	0.5891	0.4828	0.1	0.7092	0.5015	0.725	0.6663	0.8284	0.4065	0.5282	0.656	0.682	0.6591	0.1702	0.4341	0.1537	0.4863	0.7313	0.637	0.7921	0.6483	0.703	0.7004	0.829	0.8038	0.6503	0.7998	0.7795	0.6102	0.854	0.6909	0.742	0.748	0.7668	0.3884	0.8115
d2-1	0.2904	0.6052	0.6335	0.1314	0.1111	0.1364	0.6467	0.679	0.6451	0.0939	0.3987	0.4711	0.6736	0.2943	0.2223	0.1479	0.5283	0.3146	0.5969	0.5168	0.6591	0.5177	0.5252	0.6642	0.4852	0.5066	0.1815	0.5231	0.2276	0.5253	0.5997	0.4478	0.7094	0.5333	0.6042	0.6507	0.6821	0.7855	0.4992	0.7257	0.6719	0.3862	0.6802	0.6807	0.7185	0.6788	0.6296	0.2358	0.8116
d2-2	0.2231	0.5081	0.5609	0.1545	0.1232	0.1629	0.6196	0.5967	0.5358	0.0917	0.3949	0.4732	0.6612	0.2562	0.1955	0.0804	0.4957	0.2771	0.5254	0.4515	0.5933	0.4465	0.4999	0.6317	0.4573	0.4849	0.1067	0.4547	0.1542	0.446	0.5721	0.4147	0.705	0.4946	0.5651	0.63	0.6762	0.8005	0.4561	0.7032	0.6542	0.3263	0.6675	0.7411	0.7726	0.684	0.6207	0.1932	0.8483
d2-3	0.1966	0.499	0.5724	0.131	0.1011	0.1342	0.5893	0.5782	0.5519	0.0764	0.3599	0.4792	0.7058	0.3114	0.2822	0.07	0.5246	0.317	0.5364	0.4767	0.6601	0.3726	0.4236	0.6409	0.4513	0.48	0.1092	0.3817	0.1196	0.4487	0.5811	0.4264	0.7284	0.4887	0.561	0.6787	0.78	0.8574	0.4733	0.7034	0.657	0.3508	0.7291	0.7554	0.803	0.6971	0.6507	0.2537	0.8745
e1-1	0.1837	0.4871	0.5936	0.0776	0.067	0.0814	0.55	0.5263	0.4612	0.0626	0.3428	0.4437	0.7657	0.2885	0.2238	0.0743	0.5502	0.304	0.4588	0.4095	0.5831	0.2472	0.3026	0.4136	0.4941	0.5142	0.1024	0.3643	0.0974	0.3898	0.5617	0.4156	0.7546	0.4838	0.5638	0.6475	0.7552	0.7704	0.4034	0.6186	0.591	0.3068	0.75	0.9137	0.9033	0.8288	0.7695	0.2091	0.8867
e1-2	0.1903	0.4749	0.5951	0.0885	0.0794	0.0935	0.5486	0.5107	0.4454	0.0718	0.3538	0.4518	0.7521	0.3358	0.2626	0.0777	0.565	0.3362	0.475	0.4239	0.6112	0.2391	0.3098	0.4021	0.5316	0.5365	0.1109	0.378	0.1083	0.4005	0.5919	0.4499	0.7558	0.4956	0.5758	0.6181	0.7464	0.7397	0.4228	0.6015	0.5804	0.3391	0.7645	0.8824	0.8588	0.8217	0.7763	0.2445	0.8617
e1-3	0.2558	0.6498	0.7639	0.1318	0.129	0.1384	0.5991	0.5696	0.5249	0.0977	0.4491	0.5435	0.7871	0.5957	0.4573	0.0922	0.7689	0.4721	0.6755	0.6239	0.844	0.3178	0.4022	0.5481	0.7238	0.7405	0.1801	0.4618	0.1495	0.5289	0.814	0.6233	0.8752	0.7238	0.7861	0.8218	0.8783	0.8179	0.7027	0.8208	0.7901	0.5485	0.8994	0.7475	0.8168	0.8401	0.8281	0.5279	0.7565
e2-1	0.2456	0.586	0.6794	0.1326	0.1306	0.1412	0.5841	0.5379	0.4786	0.1091	0.5087	0.5703	0.743	0.5078	0.4017	0.1322	0.7352	0.4734	0.6344	0.5691	0.7677	0.3479	0.428	0.5288	0.7728	0.7871	0.2115	0.4944	0.1646	0.5336	0.7402	0.5464	0.7843	0.6747	0.7251	0.7337	0.7519	0.7335	0.638	0.7881	0.7638	0.486	0.7908	0.6707	0.7505	0.8011	0.7706	0.4677	0.6829
e2-2	0.2947	0.551	0.6503	0.1833	0.2173	0.1846	0.5384	0.461	0.3722	0.2339	0.6454	0.6386	0.6018	0.6047	0.4472	0.1164	0.7563	0.564	0.6891	0.6191	0.7229	0.3279	0.4843	0.4706	0.8476	0.8643	0.2514	0.5352	0.2102	0.5222	0.7322	0.6167	0.696	0.6974	0.697	0.6003	0.6261	0.5516	0.6745	0.716	0.7225	0.6067	0.6969	0.474	0.5387	0.6625	0.6915	0.5786	0.4939
e2-3	0.2387	0.606	0.7104	0.1002	0.0957	0.1042	0.6103	0.5802	0.5188	0.0864	0.4301	0.5333	0.8054	0.4687	0.3905	0.1096	0.7309	0.4489	0.6278	0.5635	0.7548	0.2905	0.3543	0.4915	0.6811	0.7014	0.1701	0.4593	0.1371	0.5218	0.688	0.5294	0.7999	0.6388	0.7046	0.7712	0.8329	0.7744	0.5648	0.7444	0.7124	0.4695	0.8356	0.7832	0.8369	0.8811	0.8598	0.4299	0.7726
[truncated: 71 more columns]

## Sheet: Table S4
Table S4 Sample information after correlation evaluation and comparison efficiency screening
		shouguang11	172-ToCV15	LA2157	LA0444	LA1028
Stage1	experimental treatment	SG11-S1-1	SP15-S1-1	LA2157-S1-1	LA0444-S1-1	SG11-S1-1
		SG11-S1-2	SP15-S1-2	LA2157-S1-2	LA0444-S1-3	SG11-S1-2
		SG11-S1-3	SP15-S1-3
	Control treatment	SG11-S1(CK)-1	SP15-S1(CK)-1	LA2157-S1(CK)-1	LA0444-S1(CK)-1	SG11-S1(CK)-1
		SG11-S1(CK)-2	SP15-S1(CK)-2	LA2157-S1(CK)-2	LA0444-S1(CK)-2	SG11-S1(CK)-2
		SG11-S1(CK)-3	SP15-S1(CK)-3	LA2157-S1(CK)-3	LA0444-S1(CK)-3	SG11-S1(CK)-3
Stage2	experimental treatment	SG11-S2-1	SP15-S2-1	LA2157-S2-2	LA0444-S2-1	SG11-S2-1
		SG11-S2-2	SP15-S2-2	LA2157-S2-3	LA0444-S2-2	SG11-S2-2
		SG11-S2-3			LA0444-S2-3	SG11-S2-3
	Control treatment	SG11-S2(CK)-1	SP15-S2(CK)-1	LA2157-S2(CK)-1	LA0444-S2(CK)-1	SG11-S2(CK)-1
		SG11-S2(CK)-2	SP15-S2(CK)-2	LA2157-S2(CK)-2	LA0444-S2(CK)-2	SG11-S2(CK)-2
		SG11-S2(CK)-3	SP15-S2(CK)-3	LA2157-S2(CK)-3	LA0444-S2(CK)-3	SG11-S2(CK)-3

## Sheet: Table S5
Table S5 Information on 371 genes located in the Qtc1.1 region
Chromosome	Gene	Position		Strand	Function
SL4.0ch01	Solyc01g096110.3	79467105	79487750	-	Transducin family protein / WD-40 repeat family protein (AHRD V3.3 *** A0A2U1M7G0_ARTAN)
SL4.0ch01	Solyc01g096120.3	79496703	79498942	+	Dof zinc finger protein1
SL4.0ch01	Solyc01g096130.3	79499908	79505351	-	ORMDL (AHRD V3.3 *** A0A200Q7B4_9MAGN)
SL4.0ch01	Solyc01g096140.3	79513680	79516052	+	Aluminum-activated malate transporter 10 (AHRD V3.3 *** A0A2G2YY99_CAPAN)
SL4.0ch01	Solyc01g096150.4	79516872	79520240	-	LRAT domain-containing protein (AHRD V3.3 *** A0A1Q3AS87_CEPFO)
SL4.0ch01	Solyc01g096160.4	79520653	79527667	-	L-fucokinase/GDP-L-fucose pyrophosphorylase (AHRD V3.3 *** A0A2U1NSI7_ARTAN)
SL4.0ch01	Solyc01g096170.4	79528538	79533811	+	MAP kinase kinase kinase 5
SL4.0ch01	Solyc01g096180.4	79534732	79538043	-	Serine/arginine-rich-splicing factor RS31 (AHRD V3.3 *** A0A0M8KSL4_NICAT)
SL4.0ch01	Solyc01g096190.3	79545997	79551864	+	Ca2+-ATPase
SL4.0ch01	Solyc01g096200.4	79551967	79561997	-	RING-type E3 ubiquitin transferase (AHRD V3.3 *** A0A2G2W6T8_CAPBA)
SL4.0ch01	Solyc01g096210.4	79564865	79568799	-	Pentatricopeptide repeat (AHRD V3.3 *** A0A200Q2Z2_9MAGN)
SL4.0ch01	Solyc01g096220.3	79575683	79577659	+	Ras-related protein RABA3 (AHRD V3.3 *** A0A2G2W6X9_CAPBA)
SL4.0ch01	Solyc01g096230.4	79580059	79581899	-	P-loop containing nucleoside triphosphate hydrolases superfamily protein (AHRD V3.3 *** A0A2U1NSJ9_ARTAN)
SL4.0ch01	Solyc01g096240.4	79591769	79595258	+	plant/protein (AHRD V3.3 *** AT3G61870.1)
SL4.0ch01	Solyc01g096250.2	79596224	79597447	+	proline-rich receptor-like protein kinase PERK2 (AHRD V3.3 *-* A0A2I4GSB7_9ROSI)
SL4.0ch01	Solyc01g096260.4	79600603	79602250	+	NAD-dependent protein deacetylase HST1-like protein (AHRD V3.3 *** AT2G46640.2)
SL4.0ch01	Solyc01g096270.3	79606222	79611691	+	Cytochrome b5 (AHRD V3.3 *** A0A2G2W6T4_CAPBA)
SL4.0ch01	Solyc01g096280.2	79622266	79624618	-	Cytochrome P450 (AHRD V3.3 *** A0A200Q2S1_9MAGN)
SL4.0ch01	Solyc01g096290.4	79641141	79643147	+	Ubiquitin (AHRD V3.3 *** B2W3N0_PYRTR)
SL4.0ch01	Solyc01g096300.4	79643536	79647713	-	Ubiquitin-specific protease family C19 protein (AHRD V3.3 *-* A0A2K3NKS0_TRIPR)
SL4.0ch01	Solyc01g096320.3	79651572	79652851	-	Homeobox-leucine zipper protein HOX6 (AHRD V3.3 *** A0A1U8DTA9_CAPAN)
SL4.0ch01	Solyc01g096330.2	79667011	79667618	+	Unknown protein
SL4.0ch01	Solyc01g096340.3	79675696	79676429	+	Small auxin up-regulated RNA2
SL4.0ch01	Solyc01g096350.3	79678192	79689256	-	CDPK-related kinase 4 (AHRD V3.3 *** A0A2G2W6Y9_CAPBA)
SL4.0ch01	Solyc01g096360.3	79700776	79704857	+	Rho GTPase-activating protein 3 (AHRD V3.3 *** A0A2G2YYE8_CAPAN)
SL4.0ch01	Solyc01g096370.4	79710305	79712184	+	transcription factor MYC2 (AHRD V3.3 *** A0A2I4DDN6_9ROSI)
SL4.0ch01	Solyc01g096380.1	79726803	79727747	-	S-adenosyl-L-methionine-dependent methyltransferases superfamily protein (AHRD V3.3 *** F4HS78_ARATH)
SL4.0ch01	Solyc01g096390.4	79734435	79758120	+	DNA-directed RNA polymerase subunit (AHRD V3.3 *** A0A2G2YYG0_CAPAN)
SL4.0ch01	Solyc01g096400.4	79760020	79766751	+	Transglut_core2 domain-containing protein (AHRD V3.3 *** A0A1Q3C505_CEPFO)
SL4.0ch01	Solyc01g096405.1	79767499	79768602	-	Unknown protein
SL4.0ch01	Solyc01g096410.4	79768689	79772503	-	Phosphatidylinositol 4-phosphate 5-kinase (AHRD V3.3 *** K4B029_SOLLC)
SL4.0ch01	Solyc01g096420.3	79782045	79783379	+	NADPH quinone oxidoreductase (AHRD V3.3 *** A0A2K3LWY2_TRIPR)
SL4.0ch01	Solyc01g096430.4	79784240	79786562	-	NADPH:quinone oxidoreductase-like (AHRD V3.3 *** A0A2I4GZV4_9ROSI)
SL4.0ch01	Solyc01g150149.1	79787120	79788237	-	Unknown protein
SL4.0ch01	Solyc01g096440.4	79788286	79790376	-	Pentatricopeptide repeat-containing protein (AHRD V3.3 *** A0A2I0X265_9ASPA)
SL4.0ch01	Solyc01g096450.4	79802908	79806104	+	Eukaryotic aspartyl protease family protein (AHRD V3.3 *** A0A2U1PLR1_ARTAN)
SL4.0ch01	Solyc01g096460.2	79807665	79808958	+	RING-type E3 ubiquitin transferase (AHRD V3.3 *-* T1R384_DATGL)
SL4.0ch01	Solyc01g096470.3	79816774	79819043	+	Sequence-specific DNA binding transcription factor (AHRD V3.3 *** A0A1I9LTW1_ARATH)
SL4.0ch01	Solyc01g096480.2	79819303	79822740	+	thioredoxin AF261142
SL4.0ch01	Solyc01g096490.3	79822887	79839422	-	E3 ubiquitin-protein ligase KEG (AHRD V3.3 *** A0A2G2W6Y1_CAPBA)
SL4.0ch01	Solyc01g096500.3	79841433	79850847	-	Sphingoid long-chain bases kinase 1 (AHRD V3.3 *** A0A2G2W708_CAPBA)
SL4.0ch01	Solyc01g096510.2	79855464	79856217	-	Sigma factor binding protein 1
SL4.0ch01	Solyc01g096520.3	79859565	79864679	+	Peptidyl-prolyl cis-trans isomerase (AHRD V3.3 *** A0A2G2YYH4_CAPAN)
SL4.0ch01	Solyc01g096530.3	79864832	79868058	+	Trafficking protein particle complex subunit (AHRD V3.3 *** A0A1U8DVU7_CAPAN)
SL4.0ch01	Solyc01g096540.4	79868275	79888266	-	DUF810 domain-containing protein (AHRD V3.3 *** A0A1Q3BQC6_CEPFO)
SL4.0ch01	Solyc01g096550.3	79890049	79895648	+	Protein arginine N-methyltransferase (AHRD V3.3 *** A0A200R777_9MAGN)
SL4.0ch01	Solyc01g096560.3	79897190	79901348	+	Subtilisin-like protease (AHRD V3.3 *** A0A2I0XJ46_9ASPA)
SL4.0ch01	Solyc01g096570.3	79903204	79910181	+	Exonuclease (AHRD V3.3 *** A0A200Q3Q8_9MAGN)
SL4.0ch01	Solyc01g096580.3	79911150	79913313	-	40S ribosomal protein S20 (AHRD V3.3 *** A0A2G3BTN1_CAPCH)
SL4.0ch01	Solyc01g096590.3	79916649	79918818	-	40S ribosomal protein S20 (AHRD V3.3 *** A0A2G3BTN1_CAPCH)
SL4.0ch01	Solyc01g096600.4	79919838	79938667	-	THO complex subunit 1 (AHRD V3.3 *** A0A2G2YYN0_CAPAN)
SL4.0ch01	Solyc01g096610.4	79941740	79945858	+	Cilia- and flagella-associated protein 20 (AHRD V3.3 *** CFA20_CHLRE)
SL4.0ch01	Solyc01g096620.4	79947154	79949091	+	Cilia-and flagella-associated protein 20 (AHRD V3.3 *-* A0A2G2YYL7_CAPAN)
SL4.0ch01	Solyc01g096630.3	79950255	79951776	+	Cilia-and flagella-associated protein 20 (AHRD V3.3 *-* A0A2G2YYL7_CAPAN)
SL4.0ch01	Solyc01g096650.3	79955001	79955519	-	RING/U-box superfamily protein (AHRD V3.3 *-* F4KJ04_ARATH)
SL4.0ch01	Solyc01g096660.3	79956843	79959634	+	proline-rich family protein (AHRD V3.3 *** AT5G07020.1)
SL4.0ch01	Solyc01g096670.4	79960538	79963550	+	Cytochrome P450 (AHRD V3.3 *** A0A2U1MC34_ARTAN)
SL4.0ch01	Solyc01g096680.4	79963721	79971919	-	65-kDa microtubule-associated protein 5 (AHRD V3.3 *** A0A2G2YYM5_CAPAN)
SL4.0ch01	Solyc01g096690.3	79974189	79978364	-	Protein kinase domain (AHRD V3.3 *** A0A200R817_9MAGN)
SL4.0ch01	Solyc01g096700.4	79979300	79981639	-	DnaJ domain-containing protein (AHRD V3.3 *-* A0A2U1QIS2_ARTAN)
SL4.0ch01	Solyc01g096710.4	79984732	79992639	-	Dr1-associated corepressor (AHRD V3.3 *** A0A2G3BTP5_CAPCH)
SL4.0ch01	Solyc01g096720.4	79994052	79997699	-	Protein ZINC INDUCED FACILITATOR-LIKE 1 (AHRD V3.3 *** A0A1J3IH30_NOCCA)
SL4.0ch01	Solyc01g096730.2	79999887	80006480	-	protein ZINC INDUCED FACILITATOR-LIKE 1-like (AHRD V3.3 *** A0A2I4H204_9ROSI)
SL4.0ch01	Solyc01g096740.4	80011417	80017733	-	Protein ZINC INDUCED FACILITATOR-LIKE 1 (AHRD V3.3 *** A0A1J3IH30_NOCCA)
SL4.0ch01	Solyc01g096750.1	80033753	80038405	+	Argonaute4d
SL4.0ch01	Solyc01g096760.3	80039416	80043854	-	pre-rRNA-processing protein TSR2-like (AHRD V3.3 *** A0A2I4GN69_9ROSI)
SL4.0ch01	Solyc01g096770.2	80045203	80045870	-	Unknown protein
SL4.0ch01	Solyc01g096780.4	80045269	80050923	+	Protein SAD1/UNC-84 domain protein 2 (AHRD V3.3 *** A0A2G2YYK2_CAPAN)
SL4.0ch01	Solyc01g096790.4	80051088	80051474	-	B3 domain-containing protein (AHRD V3.3 *-* A0A1Q3CKL9_CEPFO)
SL4.0ch01	Solyc01g096800.3	80054396	80058934	+	Peter Pan-like protein (AHRD V3.3 *** A0A2G2W6Y4_CAPBA)
SL4.0ch01	Solyc01g096810.3	80061220	80063226	-	EIL3
SL4.0ch01	Solyc01g096820.4	80075556	80079669	+	Calcium/calmodulin dependent protein kinase (AHRD V3.3 *** Q9S792_TOBAC)
SL4.0ch01	Solyc01g096830.3	80079926	80096331	-	Cation-transporting ATPase (AHRD V3.3 *** A0A2G3BTP9_CAPCH)
SL4.0ch01	Solyc01g096840.3	80097822	80099802	-	QWRF motif protein (DUF566) (AHRD V3.3 *-* A0A1P8B957_ARATH)
SL4.0ch01	Solyc01g096850.4	80102863	80110194	-	Protein FAR1-RELATED SEQUENCE 3 (AHRD V3.3 *** A0A2G2YYN7_CAPAN)
SL4.0ch01	Solyc01g096860.3	80112396	80116145	-	AP2-like ethylene-responsive transcription factor (AHRD V3.3 *-* A0A2G2YVB3_CAPAN)
SL4.0ch01	Solyc01g096870.4	80124905	80130871	+	Proline-tRNA ligase-like protein (AHRD V3.3 *** A0A2K3PF09_TRIPR)
SL4.0ch01	Solyc01g096880.4	80132496	80136128	-	Major facilitator superfamily protein (AHRD V3.3 *** A0A1P8AZ04_ARATH)
SL4.0ch01	Solyc01g096890.4	80137030	80144571	-	Serine-rich adhesin for platelets-like protein (AHRD V3.3 *-* A0A2K3NC33_TRIPR)
SL4.0ch01	Solyc01g096900.3	80146748	80168215	+	DNA gyrase subunit A (AHRD V3.3 *** A0A2U1Q6G1_ARTAN)
SL4.0ch01	Solyc01g096910.3	80168340	80177488	-	Vacuolar protein sorting-associated protein 36 (AHRD V3.3 *** A0A2G3BTR2_CAPCH)
SL4.0ch01	Solyc01g096920.3	80179511	80187193	+	GATA zinc finger protein (AHRD V3.3 *-* AT5G18440.2)
SL4.0ch01	Solyc01g096930.3	80191533	80197658	+	Phospholipid-transporting ATPase (AHRD V3.3 *** A0A2G2YYQ8_CAPAN)
SL4.0ch01	Solyc01g096940.4	80198794	80202875	-	Protein kinase (AHRD V3.3 *** Q2HVC0_MEDTR)
SL4.0ch01	Solyc01g096950.4	80212674	80220690	+	WD40 repeat-containing protein (AHRD V3.3 *** A0A2U1MAJ5_ARTAN)
SL4.0ch01	Solyc01g096960.3	80220575	80222230	-	Inactive protein RESTRICTED TEV MOVEMENT 2 (AHRD V3.3 *-* R4NRR6_9LAMI)
SL4.0ch01	Solyc01g096970.3	80223566	80228026	+	Unknown protein
SL4.0ch01	Solyc01g096980.2	80226849	80230096	-	Inactive protein RESTRICTED TEV MOVEMENT 2 (AHRD V3.3 *-* R4NRR6_9LAMI)
SL4.0ch01	Solyc01g096990.4	80230917	80236604	+	Vacuolar protein sorting-associated protein 9A (AHRD V3.3 *** A0A1U8DTK0_CAPAN)
SL4.0ch01	Solyc01g097000.3	80238084	80244384	+	Glycosyl hydrolase family protein (AHRD V3.3 *** A0A1P8B9U3_ARATH)
SL4.0ch01	Solyc01g097010.3	80247001	80258618	+	RNA-binding KH domain-containing protein (AHRD V3.3 *** A0A1I9LM90_ARATH)
SL4.0ch01	Solyc01g097020.4	80259219	80262418	-	succinate dehydrogenase subunit 8
SL4.0ch01	Solyc01g097030.3	80263780	80267151	-	Transposase
SL4.0ch01	Solyc01g097040.4	80273059	80278331	+	Myosin-binding protein 1 (AHRD V3.3 *** A0A2G2W735_CAPBA)
SL4.0ch01	Solyc01g097050.4	80278797	80281377	-	Alba DNA/RNA-binding protein (AHRD V3.3 *-* Q9SR12_ARATH)
SL4.0ch01	Solyc01g097060.3	80283874	80285392	-	Jasmonate ZIM domain protein m (AHRD V3.3 *** I3WTB1_NICAT)
SL4.0ch01	Solyc01g097070.4	80289531	80295757	+	DNA topoisomerase (AHRD V3.3 *** A0A2G2W734_CAPBA)
SL4.0ch01	Solyc01g097080.1	80298452	80299243	-	Unknown protein
SL4.0ch01	Solyc01g097100.1	80307200	80308492	-	Unknown protein
SL4.0ch01	Solyc01g097110.2	80314429	80333117	-	Fanconi anemia group D2 protein (AHRD V3.3 *** A0A1P8B4W1_ARATH)
SL4.0ch01	Solyc01g097120.3	80345610	80350911	+	Protein WVD2-like 1 (AHRD V3.3 *** A0A2G2W789_CAPBA)
SL4.0ch01	Solyc01g097130.4	80351932	80354463	+	Pentatricopeptide repeat-containing protein
SL4.0ch01	Solyc01g097140.4	80356734	80360480	+	Arsenate reductase 2.1 (AHRD V3.3 *** A0A2G3BTS9_CAPCH)
SL4.0ch01	Solyc01g097150.4	80360926	80361839	-	Unknown protein
SL4.0ch01	Solyc01g097160.3	80366070	80373015	+	FAD/NAD(P)-binding oxidoreductase family protein (AHRD V3.3 *** A0A2K3P5V9_TRIPR)
SL4.0ch01	Solyc01g097170.3	80377241	80378084	+	vitellogenin (AHRD V3.3 *** XP_010327627.1)
SL4.0ch01	Solyc01g097180.2	80380285	80381555	+	At3g04700 (AHRD V3.3 *** Q9SR04_ARATH)
SL4.0ch01	Solyc01g097190.4	80383709	80397137	+	Ankyrin-like protein (AHRD V3.3 *** Q8H9C2_SOLTU)
SL4.0ch01	Solyc01g097200.1	80398420	80406471	+	Ankyrin-like protein (AHRD V3.3 *-* Q8H9C2_SOLTU)
SL4.0ch01	Solyc01g097220.3	80410393	80417476	+	Ankyrin repeat family protein (AHRD V3.3 *** A0A2U1L9Z0_ARTAN)
SL4.0ch01	Solyc01g097230.4	80419570	80420728	-	PRA1 family protein (AHRD V3.3 *-* A0A2G2YYQ3_CAPAN)
SL4.0ch01	Solyc01g097240.3	80420805	80422481	-	Pathogenesis-related protein 4 (AHRD V3.3 *** I6VW44_CAPAN)
SL4.0ch01	Solyc01g097250.4	80423430	80426842	-	Myb/SANT-like DNA-binding domain protein (AHRD V3.3 *** F4JHK5_ARATH)
SL4.0ch01	Solyc01g097260.4	80429619	80436627	-	Unknown protein
SL4.0ch01	Solyc01g097280.2	80442219	80443014	-	Pathogenesis-related protein 4b (AHRD V3.3 *** A0A0H3TYE5_CAPAN)
SL4.0ch01	Solyc01g097290.4	80455211	80458069	+	auxin-regulated IAA16
SL4.0ch01	Solyc01g097300.4	80459733	80464171	+	Prefoldin subunit 4 (AHRD V3.3 *** A0A200Q4E2_9MAGN)
SL4.0ch01	Solyc01g097310.3	80464368	80468421	+	Sec-independent protein translocase protein TATA
SL4.0ch01	Solyc01g097320.3	80468392	80481764	-	Mediator of RNA polymerase II transcription subunit 14 (AHRD V3.3 *** A0A2G2W775_CAPBA)
SL4.0ch01	Solyc01g097330.3	80488031	80493888	+	Light-inducible protein CPRF2 (AHRD V3.3 *** A0A2G2W7C8_CAPBA)
SL4.0ch01	Solyc01g097340.3	80497208	80500542	+	GDP-mannose-3,5-epimerase (AHRD V3.3 *** A5JPK5_VITVI)
SL4.0ch01	Solyc01g097350.4	80502599	80507049	-	Calcium-binding EF hand family protein (AHRD V3.3 *** F4KA19_ARATH)
SL4.0ch01	Solyc01g097360.4	80517654	80518280	+	hypothetical protein (AHRD V3.3 *-* AT1G47820.2)
SL4.0ch01	Solyc01g097370.1	80518519	80520301	-	Ammonium transporter (AHRD V3.3 *** A0A2G2YYT5_CAPAN)
SL4.0ch01	Solyc01g097380.2	80521659	80524521	+	NAD(P)-linked oxidoreductase
SL4.0ch01	Solyc01g097390.4	80526571	80530758	+	NAD(P)-linked oxidoreductase
SL4.0ch01	Solyc01g097400.1	80532696	80535791	-	Calcium-transporting ATPase (AHRD V3.3 *-* A0A2G2W783_CAPBA)
SL4.0ch01	Solyc01g097420.1	80537385	80538129	-	Calcium-transporting ATPase (AHRD V3.3 *-* A0A2G2W783_CAPBA)
SL4.0ch01	Solyc01g097430.4	80543988	80547128	-	ABC transporter (AHRD V3.3 *** A0A0M3R8G1_9SOLA)
SL4.0ch01	Solyc01g097440.3	80549915	80564119	+	Peptide-N(4)-(N-acetyl-beta-glucosaminyl)asparagine amidase (AHRD V3.3 *** A0A2G2YYU8_CAPAN)
SL4.0ch01	Solyc01g097450.3	80565448	80570480	+	PITH domain-containing protein (AHRD V3.3 *** A0A1U8E514_CAPAN)
SL4.0ch01	Solyc01g097460.3	80571517	80572679	+	Ribose 5-phosphate isomerase A (AHRD V3.3 *** A0A1Y1IHK3_KLENI)
SL4.0ch01	Solyc01g097470.4	80574806	80576472	-	Neurogenic locus notch-like protein (AHRD V3.3 *** F4JIF2_ARATH)
SL4.0ch01	Solyc01g097480.1	80578845	80579258	+	Protein IQ-domain 14-like (AHRD V3.3 *** A0A2K3MAI9_TRIPR)
SL4.0ch01	Solyc01g097490.1	80579527	80580381	+	SUN domain protein 4
SL4.0ch01	Solyc01g097500.4	80580687	80592125	-	LSTK-1-like kinase
SL4.0ch01	Solyc01g097510.4	80594814	80597939	-	annexin 3
SL4.0ch01	Solyc01g097520.4	80603431	80605549	+	annexin 5
SL4.0ch01	Solyc01g097530.3	80606790	80608065	+	Photosystem II protein D1 (AHRD V3.3 *-* A0A2G2YJG5_CAPAN)
SL4.0ch01	Solyc01g097540.4	80608088	80610784	-	annexin 4
SL4.0ch01	Solyc01g097550.4	80614363	80615983	+	annexin 6
SL4.0ch01	Solyc01g097570.2	80624115	80624896	+	Protein SUPPRESSOR OF K(+) TRANSPORT GROWTH DEFECT 1 (AHRD V3.3 *-* A0A2G2W7B7_CAPBA)
SL4.0ch01	Solyc01g097580.1	80630362	80631416	+	transcription factor GTE12-like isoform X2 (AHRD V3.3 *-* A0A2I4E979_9ROSI)
SL4.0ch01	Solyc01g097600.2	80633869	80648723	-	Pseudouridine synthase family protein (AHRD V3.3 *-* A0A2U1NRB8_ARTAN)
SL4.0ch01	Solyc01g097610.3	80655235	80656517	+	F-box domain-containing protein (AHRD V3.3 *** A0A2U1P7U7_ARTAN)
SL4.0ch01	Solyc01g097620.2	80657244	80657736	+	Ribosome biogenesis protein BMS1-like protein (AHRD V3.3 *-* A0A2G2W7A2_CAPBA)
SL4.0ch01	Solyc01g097630.3	80659684	80665068	+	F-box protein At5g07610-like (AHRD V3.3 *** A0A2I4F448_9ROSI)
SL4.0ch01	Solyc01g097640.3	80666569	80681809	+	Ribosome biogenesis protein BMS1-like protein (AHRD V3.3 *** A0A2G2YYU1_CAPAN)
SL4.0ch01	Solyc01g097650.3	80682526	80687369	+	Serinc-domain containing serine and sphingolipid biosynthesis protein (AHRD V3.3 *** A0A2U1MZP6_ARTAN)
SL4.0ch01	Solyc01g097660.2	80687547	80688199	-	pectinesterase inhibitor-like (AHRD V3.3 *** A0A1U8H1H8_CAPAN)
SL4.0ch01	Solyc01g097670.4	80690918	80693665	+	Pentatricopeptide repeat (AHRD V3.3 *** A0A200PUU8_9MAGN)
SL4.0ch01	Solyc01g097680.2	80694190	80695167	+	Extensin-like protein Dif10 (AHRD V3.3 *-* Q43504_SOLLC)
SL4.0ch01	Solyc01g097690.2	80697041	80698054	+	Extensin-like protein Dif10 (AHRD V3.3 *-* Q43504_SOLLC)
SL4.0ch01	Solyc01g097700.1	80701000	80701956	+	Extensin-like protein Dif10 (AHRD V3.3 *-* Q43504_SOLLC)
SL4.0ch01	Solyc01g097710.1	80706176	80707267	+	Extensin-like protein Dif10 (AHRD V3.3 *-* Q43504_SOLLC)
SL4.0ch01	Solyc01g097720.1	80709515	80710603	+	Extensin-like protein Dif10 (AHRD V3.3 *-* Q43504_SOLLC)
SL4.0ch01	Solyc01g097730.4	80711703	80716703	+	Pentatricopeptide repeat-containing protein (AHRD V3.3 *** A0A2G2W7A9_CAPBA)
SL4.0ch01	Solyc01g097740.3	80717112	80723461	+	ER membrane protein complex subunit 2 (AHRD V3.3 *** A0A2I4G7Y9_9ROSI)
SL4.0ch01	Solyc01g097750.1	80728751	80730450	-	Protein SUPPRESSOR OF K(+) TRANSPORT GROWTH DEFECT 1 (AHRD V3.3 *-* A0A2G2W7B7_CAPBA)
SL4.0ch01	Solyc01g097760.3	80733315	80735542	+	60S ribosomal protein L7a (AHRD V3.3 *** A0A2G3DGL0_CAPCH)
SL4.0ch01	Solyc01g097770.4	80737814	80750672	-	phototropin 2
SL4.0ch01	Solyc01g097780.1	80755593	80756079	+	Bifunctional phosphatase IMPL2
SL4.0ch01	Solyc01g097790.3	80758705	80760255	-	DUF868 domain-containing protein (AHRD V3.3 *** A0A1Q3CLP0_CEPFO)
SL4.0ch01	Solyc01g097800.3	80771176	80774077	+	Ribose-5-phosphate isomerase B (AHRD V3.3 *-* A0A1Y6GMG3_RAOOR)
SL4.0ch01	Solyc01g097810.3	80774381	80782390	-	zeta-carotene desaturase
SL4.0ch01	Solyc01g097820.4	80782902	80788793	+	Adenine phosphoribosyltransferase-like protein
SL4.0ch01	Solyc01g097830.2	80787380	80788646	-	DUF868 family protein (DUF868) (AHRD V3.3 *** Q9SI11_ARATH)
SL4.0ch01	Solyc01g097840.3	80802452	80806161	+	MAP kinase kinase kinase 6
SL4.0ch01	Solyc01g097850.1	80813310	80813828	+	Agamous-like MADS-box protein AGL61 (AHRD V3.3 *** A0A2G2YTX6_CAPAN)
SL4.0ch01	Solyc01g097860.4	80814414	80822006	-	myelin-associated oligodendrocyte basic protein (AHRD V3.3 *-* AT1G54520.1)
SL4.0ch01	Solyc01g097870.3	80829534	80832092	+	40S ribosomal protein S24 (AHRD V3.3 *** A0A2G3BTW2_CAPCH)
SL4.0ch01	Solyc01g097880.4	80833825	80839177	+	tRNA-specific adenosine deaminase
SL4.0ch01	Solyc01g097890.2	80840092	80841806	-	DNA-binding storekeeper transcriptional regulator (AHRD V3.3 *-* A0A2K3LQD1_TRIPR)
SL4.0ch01	Solyc01g097900.1	80842356	80845009	-	Unknown protein
SL4.0ch01	Solyc01g097910.2	80851510	80852592	+	Rubredoxin (AHRD V3.3 *** E5GBR8_CUCME)
SL4.0ch01	Solyc01g097920.3	80856633	80863518	+	Cysteine synthase (AHRD V3.3 *** A0A1U8E591_CAPAN)
SL4.0ch01	Solyc01g097930.3	80864871	80866987	+	Cysteine synthase (AHRD V3.3 *** A0A2G3BTX8_CAPCH)
SL4.0ch01	Solyc01g097940.1	80868459	80869463	+	Cysteine synthase (AHRD V3.3 *-* A0A2G2W7S1_CAPBA)
SL4.0ch01	Solyc01g097950.3	80871110	80873536	+	Cysteine synthase (AHRD V3.3 *** A0A2G2YYZ2_CAPAN)
SL4.0ch01	Solyc01g097960.3	80873927	80876154	-	Late embryogenesis abundant protein D-34 (AHRD V3.3 *** A0A2G2W7N8_CAPBA)
SL4.0ch01	Solyc01g097970.4	80882062	80883211	+	Deoxyuridine 5-triphosphate nucleotidohydrolase (AHRD V3.3 *** A0A2G2W7R1_CAPBA)
SL4.0ch01	Solyc01g097980.3	80884936	80895437	+	CTR1-like protein kinase 2
SL4.0ch01	Solyc01g097990.3	80895565	80896050	-	N-acetyltransferase (AHRD V3.3 *-* A0A1W6AHU6_BACMY)
SL4.0ch01	Solyc01g098000.3	80896823	80899531	+	Elongation factor 1-delta (AHRD V3.3 *** A0A2G2XZA6_CAPAN)
SL4.0ch01	Solyc01g098010.4	80899694	80900762	-	N-acetyltransferase (AHRD V3.3 *** A0A2N9Z4V7_PAEPO)
SL4.0ch01	Solyc01g098020.2	80900764	80901484	-	N-acetyltransferase (AHRD V3.3 *** A0A2N9Z4V7_PAEPO)
SL4.0ch01	Solyc01g098030.4	80901889	80906604	+	Hydroxyproline-rich glycoprotein-like (AHRD V3.3 *** Q655Y7_ORYSJ)
SL4.0ch01	Solyc01g098040.3	80906976	80909838	-	S-adenosyl-L-methionine-dependent methyltransferases superfamily protein (AHRD V3.3 *** Q9MAA9_ARATH)
SL4.0ch01	Solyc01g098050.1	80910937	80911419	-	Agamous-like MADS-box protein AGL61 (AHRD V3.3 *** A0A2G3BTX0_CAPCH)
SL4.0ch01	Solyc01g098060.1	80917324	80917782	-	Agamous-like MADS-box protein AGL21 (AHRD V3.3 *** A0A2G2W7Q0_CAPBA)
SL4.0ch01	Solyc01g098070.1	80926172	80926639	-	Agamous-like MADS-box protein AGL21 (AHRD V3.3 *** A0A2G2W7Q0_CAPBA)
SL4.0ch01	Solyc01g098080.3	80935318	80939148	-	BY-2 kinesin-like protein 5 (AHRD V3.3 *** Q9AVP5_TOBAC)
SL4.0ch01	Solyc01g098090.3	80944922	80959528	+	meloidogyne-induced giant cell protein DB214
SL4.0ch01	Solyc01g098100.2	80960109	80960898	+	60S ribosome subunit biogenesis protein NIP7 homolog (AHRD V3.3 *** A0A1U8E5A6_CAPAN)
SL4.0ch01	Solyc01g098110.4	80962825	80981156	+	Acyltransferase-like protein
SL4.0ch01	Solyc01g098120.2	80978932	80980273	-	Unknown protein
SL4.0ch01	Solyc01g098130.2	80980584	80981233	-	Unknown protein
SL4.0ch01	Solyc01g098140.4	80982375	80985544	+	Alpha/beta-hydrolases superfamily protein (AHRD V3.3 *** A0A2U1LX98_ARTAN)
SL4.0ch01	Solyc01g098150.3	80985732	80988604	-	Pentatricopeptide repeat-containing protein (AHRD V3.3 *** A0A2G2YZ45_CAPAN)
SL4.0ch01	Solyc01g098160.3	80989193	80998669	-	Cyclin-dependent kinase C-2 (AHRD V3.3 *** A0A1U8DWE8_CAPAN)
SL4.0ch01	Solyc01g098170.3	81003104	81015358	+	Protein HASTY 1 (AHRD V3.3 *** A0A2G2W7K8_CAPBA)
SL4.0ch01	Solyc01g098180.3	81015958	81030487	-	translation initiation factor eIF-2B subunit epsilon isoform X1 (AHRD V3.3 *** A0A2I4F1W2_9ROSI)
SL4.0ch01	Solyc01g098190.3	81040076	81045932	+	(Sodium/potassium)/proton exchanger 4
SL4.0ch01	Solyc01g098200.3	81046205	81053100	-	Vesicle-associated protein 1-2 (AHRD V3.3 *** A0A2G2YZ23_CAPAN)
SL4.0ch01	Solyc01g098210.3	81056301	81061207	-	transmembrane protein adipocyte-associated 1-like (AHRD V3.3 *** A0A2I4GNC8_9ROSI)
SL4.0ch01	Solyc01g098220.2	81062257	81063633	-	LOB domain-containing protein 20 (AHRD V3.3 *** A0A2G3BU77_CAPCH)
SL4.0ch01	Solyc01g098230.3	81064476	81072589	+	Mitochondrial import inner membrane translocase subunit TIM44-2 (AHRD V3.3 *** A0A2G2W7N1_CAPBA)
SL4.0ch01	Solyc01g098240.3	81079256	81086102	+	FRIGIDA-like protein (AHRD V3.3 *** A0A2G3BU64_CAPCH)
SL4.0ch01	Solyc01g098250.4	81090293	81093917	+	DnaJ domain-containing protein (AHRD V3.3 *** A0A2U1PTF5_ARTAN)
SL4.0ch01	Solyc01g098260.1	81104224	81104373	-	Unknown protein
SL4.0ch01	Solyc01g098270.1	81111030	81112073	+	Chaperone protein DnaJ (AHRD V3.3 *-* A0A2G2W7P0_CAPBA)
SL4.0ch01	Solyc01g098280.4	81116619	81117967	+	DNAJ heat shock N-terminal domain-containing protein (AHRD V3.3 *-* F4K2V2_ARATH)
SL4.0ch01	Solyc01g098290.1	81123234	81123452	+	Unknown protein
SL4.0ch01	Solyc01g098300.1	81129954	81132790	+	DNAJ heat shock N-terminal domain-containing protein (AHRD V3.3 *-* Q3E9D9_ARATH)
SL4.0ch01	Solyc01g098310.3	81132972	81137304	+	DnaJ heat shock amino-terminal domain protein (AHRD V3.3 *-* A0A2K3PM75_TRIPR)
SL4.0ch01	Solyc01g098320.4	81138660	81142582	+	DNA-directed RNA polymerase V subunit 5A (AHRD V3.3 *** A0A1U8GKX3_CAPAN)
SL4.0ch01	Solyc01g098330.1	81143918	81145204	+	DnaJ heat shock amino-terminal domain protein (AHRD V3.3 *-* A0A2K3MU01_TRIPR)
SL4.0ch01	Solyc01g098340.3	81146555	81150582	+	DnaJ domain (AHRD V3.3 *** A0A200QQ07_9MAGN)
SL4.0ch01	Solyc01g098350.3	81151033	81155337	-	L1_1
SL4.0ch01	Solyc01g098360.1	81157895	81158053	-	receptor-like protein 12 (AHRD V3.3 *-* A0A1U8F9E2_CAPAN)
SL4.0ch01	Solyc01g098370.1	81158203	81161016	-	receptor-like protein 12 (AHRD V3.3 *** A0A1U8F9E2_CAPAN)
SL4.0ch01	Solyc01g098380.4	81163271	81168999	-	4-hydroxy-tetrahydrodipicolinate reductase 1
SL4.0ch01	Solyc01g098390.3	81175412	81178192	+	Gibberellin receptor (AHRD V3.3 *** E3VJP7_9FABA)
SL4.0ch01	Solyc01g098400.3	81180752	81182514	-	Histidine phosphotransfer protein (AHRD V3.3 *** A0A0A1WCB7_NICAT)
SL4.0ch01	Solyc01g098410.4	81192658	81196614	+	Lyk13 (AHRD V3.3 *** G3KGB4_SOLLC)
SL4.0ch01	Solyc01g098420.3	81196835	81198565	+	Chitin elicitor receptor kinase 1 (AHRD V3.3 *-* A0A2G2YZ64_CAPAN)
SL4.0ch01	Solyc01g098430.3	81199363	81208994	-	Autophagy-related protein 18h (AHRD V3.3 *** A0A2G3BUA1_CAPCH)
SL4.0ch01	Solyc01g098440.3	81217600	81222249	-	Receptor-like cytosolic serine/threonine-protein kinase RBK2 (AHRD V3.3 *** A0A2G2YZ52_CAPAN)
SL4.0ch01	Solyc01g098450.4	81230103	81232992	+	TATA box-binding protein associated factor RNA polymerase I subunit C (AHRD V3.3 *** AT3G18310.1)
SL4.0ch01	Solyc01g098460.4	81236425	81243601	+	U6 small nuclear RNA (adenine-(43)-N(6))-methyltransferase (AHRD V3.3 *** A0A2G2W7J1_CAPBA)
SL4.0ch01	Solyc01g098470.2	81242301	81242765	-	Unknown protein
SL4.0ch01	Solyc01g098480.3	81243608	81245410	-	Pentatricopeptide repeat-containing protein (AHRD V3.3 *** A0A2G2YZ86_CAPAN)
SL4.0ch01	Solyc01g098490.3	81249236	81253409	+	Sugar facilitator protein 1
SL4.0ch01	Solyc01g098500.3	81267057	81271343	+	Sugar facilitator protein 5
SL4.0ch01	Solyc01g098520.3	81276871	81279227	-	MUTL protein homolog 3 (AHRD V3.3 *-* AT4G35520.6)
SL4.0ch01	Solyc01g098530.3	81285302	81286026	-	CTP synthase (AHRD V3.3 *-* A0A2G3A9D9_CAPAN)
SL4.0ch01	Solyc01g098540.3	81287027	81291067	+	sec-independent translocase TatB-like protein isoform X1 (AHRD V3.3 *-* XP_006588656.1)
SL4.0ch01	Solyc01g098550.3	81297004	81303054	+	Tryptophan synthase alpha chain (AHRD V3.3 *** A0A2G2W7K5_CAPBA)
SL4.0ch01	Solyc01g098555.1	81304683	81306420	-	Unknown protein
SL4.0ch01	Solyc01g098560.3	81307989	81311984	+	Sugar facilitator protein 8
SL4.0ch01	Solyc01g098570.2	81317100	81318404	+	FANTASTIC four-like protein (DUF3049) (AHRD V3.3 *-* F4HX10_ARATH)
SL4.0ch01	Solyc01g098580.3	81325018	81328300	+	Phosphoglycerate mutase-like protein AT74H (AHRD V3.3 *** A0A2G3BUB5_CAPCH)
SL4.0ch01	Solyc01g098590.3	81331618	81332939	+	Phosphoglycerate mutase-like protein AT74 (AHRD V3.3 *** A0A2G2YZL9_CAPAN)
SL4.0ch01	Solyc01g098600.3	81334226	81337881	+	Transmembrane protein
SL4.0ch01	Solyc01g098610.4	81338206	81343639	-	glutathione synthetase 2
SL4.0ch01	Solyc01g098620.2	81344668	81345436	-	Unknown protein
SL4.0ch01	Solyc01g098630.3	81345816	81353109	-	Mitochondrial inner membrane translocase complex
SL4.0ch01	Solyc01g098640.3	81353863	81356790	+	UPF0603 protein
SL4.0ch01	Solyc01g098650.2	81356634	81360347	-	GDSL esterase/lipase (AHRD V3.3 *** A0A2G3BUB9_CAPCH)
SL4.0ch01	Solyc01g098660.2	81360306	81360700	+	Unknown protein
SL4.0ch01	Solyc01g098670.3	81360888	81364078	-	Kinesin-like protein (AHRD V3.3 *** A0A1Q3B5J7_CEPFO)
SL4.0ch01	Solyc01g098680.2	81367507	81370528	+	Receptor-like protein 12 (AHRD V3.3 *** A0A1J6JWI2_NICAT)
SL4.0ch01	Solyc01g098690.2	81372849	81375949	+	Receptor-like protein 12 (AHRD V3.3 *** A0A1J6JWI2_NICAT)
SL4.0ch01	Solyc01g098700.4	81377982	81389548	+	Branched-chain-amino-acid aminotransferase-like protein 1 (AHRD V3.3 *** A0A2G2W7E2_CAPBA)
SL4.0ch01	Solyc01g098710.3	81389697	81396336	-	aspartic proteinase-like protein 2 (AHRD V3.3 *** A0A1S4CMW0_TOBAC)
SL4.0ch01	Solyc01g098720.3	81410700	81412466	+	Basic helix-loop-helix (BHLH) DNA-binding superfamily protein (AHRD V3.3 *** A0A2U1PAJ2_ARTAN)
SL4.0ch01	Solyc01g098730.2	81431718	81432667	-	Unknown protein
SL4.0ch01	Solyc01g098740.4	81439984	81443243	-	Protein kinase superfamily protein (AHRD V3.3 *** F4HYK7_ARATH)
SL4.0ch01	Solyc01g098750.3	81446383	81452517	+	RING/U-box superfamily protein (AHRD V3.3 *** A0A2U1KJJ9_ARTAN)
SL4.0ch01	Solyc01g098760.4	81464054	81466171	+	Heavy metal-associated isoprenylated plant protein (AHRD V3.3 *-* A0A2R6PK24_ACTCH)
SL4.0ch01	Solyc01g098770.1	81470107	81471390	-	Eukaryotic aspartyl protease family protein (AHRD V3.3 *** A0A2U1M5P2_ARTAN)
SL4.0ch01	Solyc01g098780.3	81471979	81475588	-	Signal peptidase complex subunit 3 (AHRD V3.3 *** A0A2G2XZA0_CAPAN)
SL4.0ch01	Solyc01g098790.2	81477150	81478779	+	Alpha-crystallin domain-containing protein 22.3 (AHRD V3.3 *** A0A2G2XZ98_CAPAN)
SL4.0ch01	Solyc01g098800.4	81479061	81483979	-	Cation/calcium exchanger 5 (AHRD V3.3 *** A0A2G3BUD8_CAPCH)
SL4.0ch01	Solyc01g098810.4	81486645	81490555	+	Alpha-crystallin domain-containing protein 22.3 (AHRD V3.3 *** A0A1U8E442_CAPAN)
SL4.0ch01	Solyc01g098820.3	81492358	81494588	+	Phototropic-responsive NPH3 family protein (AHRD V3.3 *** A0A1P8BAS4_ARATH)
SL4.0ch01	Solyc01g098830.3	81495992	81499797	+	RING/U-box superfamily protein (AHRD V3.3 *** AT3G05250.1)
SL4.0ch01	Solyc01g098840.3	81501846	81507054	+	Mevalonate kinase (AHRD V3.3 *** A0A2G3BUF3_CAPCH)
SL4.0ch01	Solyc01g098850.3	81507186	81508975	-	NAD(P)-binding Rossmann-fold superfamily protein (AHRD V3.3 *** A0A1P8AU36_ARATH)
SL4.0ch01	Solyc01g098860.3	81509377	81511242	+	Glycoprotein membrane GPI-anchored (AHRD V3.3 *** A0A2U1LIH4_ARTAN)
SL4.0ch01	Solyc01g098870.3	81512037	81521656	+	hypothetical protein (AHRD V3.3 *-* AT1G54920.2)
SL4.0ch01	Solyc01g098880.3	81522151	81528132	+	serine--tRNA ligase-like (AHRD V3.3 *** A0A2I4DVH0_9ROSI)
SL4.0ch01	Solyc01g098890.1	81529230	81529475	-	CLE protein 2
SL4.0ch01	Solyc01g098900.3	81531607	81536795	-	Protein YIPF (AHRD V3.3 *** A0A1U8DU83_CAPAN)
SL4.0ch01	Solyc01g098910.3	81539163	81543466	-	Peroxisomal adenine nucleotide carrier 1 (AHRD V3.3 *** A0A1U8DU94_CAPAN)
SL4.0ch01	Solyc01g098920.4	81550159	81562351	+	Mitochondrial Rho GTPase (AHRD V3.3 *** A0A2G2XZV8_CAPAN)
SL4.0ch01	Solyc01g098930.3	81564783	81565835	-	cyclinU3_2
SL4.0ch01	Solyc01g098940.3	81567208	81571657	-	Pectinesterase (AHRD V3.3 *** A0A2G2Y083_CAPAN)
SL4.0ch01	Solyc01g098950.3	81576132	81577818	+	Glyceraldehyde-3-phosphate dehydrogenase (AHRD V3.3 *** A0A2G3C9S8_CAPCH)
SL4.0ch01	Solyc01g098960.3	81584865	81586733	+	Hexosyltransferase (AHRD V3.3 *** A0A2G3BUG9_CAPCH)
SL4.0ch01	Solyc01g098970.3	81587839	81591236	+	Hexosyltransferase (AHRD V3.3 *** A0A2G3BUG7_CAPCH)
SL4.0ch01	Solyc01g098980.4	81591928	81605694	-	MAP kinase kinase kinase 8
SL4.0ch01	Solyc01g098990.4	81607998	81613732	+	DUF1995 domain protein%2C putative (DUF1995) (AHRD V3.3 *** AT5G27560.4)
SL4.0ch01	Solyc01g099000.1	81613860	81615863	-	Pentatricopeptide repeat-containing protein (AHRD V3.3 *** A0A1U8DU99_CAPAN)
SL4.0ch01	Solyc01g099010.3	81615971	81618928	-	GDSL esterase/lipase At5g03980-like (AHRD V3.3 *** A0A1U8DUA9_CAPAN)
SL4.0ch01	Solyc01g099020.3	81623089	81624821	-	GDSL esterase/lipase (AHRD V3.3 *** A0A199UFA2_ANACO)
SL4.0ch01	Solyc01g099030.4	81634545	81638458	-	GDSL esterase/lipase At5g03980-like (AHRD V3.3 *** A0A1U8DUA9_CAPAN)
SL4.0ch01	Solyc01g099035.1	81641749	81642880	+	Unknown protein
SL4.0ch01	Solyc01g099040.4	81643410	81645465	-	GDSL esterase/lipase (AHRD V3.3 *** A0A199UFA2_ANACO)
SL4.0ch01	Solyc01g099045.1	81647261	81650510	-	Unknown protein
SL4.0ch01	Solyc01g099050.3	81651617	81653227	-	GDSL esterase/lipase At5g03980-like (AHRD V3.3 *** A0A1U8DUA9_CAPAN)
SL4.0ch01	Solyc01g099060.3	81660021	81661455	-	GDSL esterase/lipase (AHRD V3.3 *** A0A199UFA2_ANACO)
SL4.0ch01	Solyc01g099070.1	81664046	81664282	-	GDSL esterase/lipase (AHRD V3.3 *-* A0A1D1YZ75_9ARAE)
SL4.0ch01	Solyc01g099080.4	81664570	81665447	-	GDSL esterase/lipase (AHRD V3.3 *** A0A199UFA2_ANACO)
SL4.0ch01	Solyc01g099090.3	81666050	81673908	-	Mannosylglycoprotein endo-beta-mannosidase (AHRD V3.3 *** A0A2G2Y0C1_CAPAN)
SL4.0ch01	Solyc01g099100.4	81678190	81693978	+	Long-chain acyl-CoA synthetase 6 (AHRD V3.3 *** A0A2U1MVC5_ARTAN)
SL4.0ch01	Solyc01g099110.4	81694383	81704552	-	Xaa-Pro aminopeptidase (AHRD V3.3 *** A0A2I0XJM9_9ASPA)
SL4.0ch01	Solyc01g099120.4	81705173	81708704	+	Protein AUXIN RESPONSE 4 (AHRD V3.3 *-* A0A2G2Y0B6_CAPAN)
SL4.0ch01	Solyc01g099130.3	81709412	81712275	+	LysM domain-containing protein/F-box-like domain-containing protein (AHRD V3.3 *** A0A1Q3B5K4_CEPFO)
SL4.0ch01	Solyc01g099140.4	81712650	81719903	-	Vacuole membrane protein KMS1 (AHRD V3.3 *** A0A2G2Y0A8_CAPAN)
SL4.0ch01	Solyc01g099150.5.1	81726419	81732194	+	Lipoxygenase (AHRD V3.3 *** K4B0V2_SOLLC)
SL4.0ch01	Solyc01g099160.4	81738453	81745545	+	lipoxygenase
SL4.0ch01	Solyc01g099170.4	81745797	81747896	+	Lipoxygenase (AHRD V3.3 *-* M1CAP3_SOLTU)
SL4.0ch01	Solyc01g099190.4	81753643	81757490	-	lipoxygenase B
SL4.0ch01	Solyc01g099200.3	81766612	81770629	+	Lipoxygenase (AHRD V3.3 *** K4B0V7_SOLLC)
SL4.0ch01	Solyc01g099210.3	81772178	81776162	+	Lipoxygenase (AHRD V3.3 *** K4B0V8_SOLLC)
SL4.0ch01	Solyc01g099220.3	81777375	81791780	+	DNA polymerase (AHRD V3.3 *** A0A2G3AW20_CAPCH)
SL4.0ch01	Solyc01g099230.3	81793440	81799151	+	Zinc finger protein VAR3
SL4.0ch01	Solyc01g099240.4	81799399	81800647	+	2-hydroxy-3-oxopropionate reductase (AHRD V3.3 *** A0A2Z5T525_9BACI)
SL4.0ch01	Solyc01g099250.3	81800957	81803979	-	LRR receptor-like serine/threonine-protein kinase GSO2 (AHRD V3.3 *** A0A1U8DUC7_CAPAN)
SL4.0ch01	Solyc01g099260.3	81804852	81808764	+	Chaperone protein DnaJ (AHRD V3.3 *** A0A1J3IQ23_NOCCA)
SL4.0ch01	Solyc01g099270.2	81808929	81811159	-	Microtubule-binding protein TANGLED1 (AHRD V3.3 *** A0A2G2Y0A3_CAPAN)
SL4.0ch01	Solyc01g099280.3	81814075	81827215	-	Sucrose nonfermenting 4-like protein (AHRD V3.3 *** A0A1U8DUB7_CAPAN)
SL4.0ch01	Solyc01g099290.3	81832197	81838515	-	Cullin (AHRD V3.3 *** A0A2U1PNZ9_ARTAN)
SL4.0ch01	Solyc01g099300.3	81839816	81862882	-	ATPase
SL4.0ch01	Solyc01g099310.4	81866619	81872634	+	cyclinH1_1
SL4.0ch01	Solyc01g099320.4	81874188	81874724	-	Nuclear transcription factor Y subunit B-4 (AHRD V3.3 *** A0A1U8DWS7_CAPAN)
SL4.0ch01	Solyc01g099340.3	81886448	81890635	+	Protein indeterminate-domain 12 (AHRD V3.3 *** A0A2G2W7U4_CAPBA)
SL4.0ch01	Solyc01g099350.3	81892204	81905651	+	Acyl-CoA-binding domain-containing protein 4 (AHRD V3.3 *** A0A2G2Y0B8_CAPAN)
SL4.0ch01	Solyc01g099360.3	81907775	81919457	+	Tudor/PWWP/MBT superfamily protein (AHRD V3.3 *-* F4K4D6_ARATH)
SL4.0ch01	Solyc01g099370.3	81922114	81923508	+	Calcium-dependent lipid-binding (CaLB domain) family protein (AHRD V3.3 *-* F4JK83_ARATH)
SL4.0ch01	Solyc01g099380.4	81924085	81928504	-	SART-1 protein (AHRD V3.3 *** A0A200QRF5_9MAGN)
SL4.0ch01	Solyc01g099400.4	81931566	81937346	+	WD-40 repeat containing protein (AHRD V3.3 *** A0A0K0XR34_TOBAC)
SL4.0ch01	Solyc01g099410.3	81940347	81941311	-	Histone H2A (AHRD V3.3 *** A0A0H5QLQ1_9EUKA)
SL4.0ch01	Solyc01g150150.1	81946680	81950011	+	ATP-dependent DNA helicase (AHRD V3.3 *-* A0A2G2XW06_CAPAN)
SL4.0ch01	Solyc01g099420.3	81953532	81953913	-	Unknown protein
SL4.0ch01	Solyc01g099440.4	81958784	81959915	+	ATP-dependent DNA helicase (AHRD V3.3 *-* A0A2G2XW06_CAPAN)
SL4.0ch01	Solyc01g099450.4	81961043	81961651	+	ATP-dependent DNA helicase Q-like SIM isoform X5 (AHRD V3.3 *-* XP_025888467.1)
SL4.0ch01	Solyc01g099460.3	81965683	81975004	+	ATP-dependent DNA helicase (AHRD V3.3 *** A0A2G2XW06_CAPAN)
SL4.0ch01	Solyc01g099470.3	81981605	81982541	+	ATP-dependent DNA helicase (AHRD V3.3 *-* A0A2G2XW06_CAPAN)
SL4.0ch01	Solyc01g099480.4	81986903	81988192	+	ATP-dependent DNA helicase (AHRD V3.3 *-* A0A2G2XW06_CAPAN)
SL4.0ch01	Solyc01g099490.1	81989185	81990685	+	ATP-dependent DNA helicase (AHRD V3.3 *-* A0A2G2XW06_CAPAN)
SL4.0ch01	Solyc01g099500.1	81991683	81996475	+	ATP-dependent DNA helicase (AHRD V3.3 *-* A0A2G2XW06_CAPAN)
SL4.0ch01	Solyc01g099510.2	82003561	82004034	+	Unknown protein
SL4.0ch01	Solyc01g099520.3	82003691	82004637	-	Rapid alkalinization factor (AHRD V3.3 *** RALF_TOBAC)
SL4.0ch01	Solyc01g099530.3	82011174	82017802	-	Pentatricopeptide repeat-containing protein (AHRD V3.3 *** A0A2U1N811_ARTAN)
SL4.0ch01	Solyc01g099540.2	82018162	82018816	+	NTM19 protein (AHRD V3.3 *** O24140_TOBAC)
SL4.0ch01	Solyc01g099560.3	82026282	82027335	-	(+)-neomenthol dehydrogenase-like (AHRD V3.3 *** A0A2I4G5H1_9ROSI)
SL4.0ch01	Solyc01g099565.1	82027724	82028361	-	Unknown protein
SL4.0ch01	Solyc01g099570.4	82032038	82032701	-	Desiccation-related protein PCC13-62 (AHRD V3.3 *-* A0A2G2W7R3_CAPBA)
SL4.0ch01	Solyc01g099580.3	82036496	82040284	-	Cysteine/Histidine-rich C1 domain family protein (AHRD V3.3 *-* Q9ZUW8_ARATH)
SL4.0ch01	Solyc01g099590.4	82040710	82041752	-	glutathione-S-transferase
SL4.0ch01	Solyc01g099600.4	82053592	82055383	-	heavy metal-associated isoprenylated plant protein 3-like (AHRD V3.3 *** A0A1S3XS77_TOBAC)
SL4.0ch01	Solyc01g099620.3	82065450	82069767	-	Respiratory burst oxidase-like protein (AHRD V3.3 *** C1IHQ9_9ROSI)
SL4.0ch01	Solyc01g099630.4	82073514	82076240	-	xyloglucan endotransglucosylase-hydrolase 1
SL4.0ch01	Solyc01g099640.4	82084486	82090297	-	Unknown protein
SL4.0ch01	Solyc01g099650.3	82095933	82099435	+	Formin-like protein (AHRD V3.3 *** A0A2G3AXK0_CAPCH)
SL4.0ch01	Solyc01g099660.4	82102442	82105679	+	Heat shock protein 70 family (AHRD V3.3 *** A0A200QCN5_9MAGN)
SL4.0ch01	Solyc01g099670.3	82106051	82108309	-	meloidogyne-induced giant cell protein db212
SL4.0ch01	Solyc01g099680.3	82112519	82114478	+	Rubber elongation factor (AHRD V3.3 *** A0A2U1LDB4_ARTAN)
SL4.0ch01	Solyc01g099690.3	82119059	82127641	+	ATP-dependent Clp protease proteolytic subunit (AHRD V3.3 *** A0A1U8E4F5_CAPAN)
SL4.0ch01	Solyc01g099700.3	82128900	82135409	+	T-box protein (AHRD V3.3 *** AT5G27710.1)
SL4.0ch01	Solyc01g099710.4	82136183	82139754	+	Tafazzin family protein (AHRD V3.3 *** A0A2G2W842_CAPBA)
SL4.0ch01	Solyc01g099720.2	82140364	82149174	+	F-actin-capping protein subunit alpha (AHRD V3.3 *** A0A2G2XXJ8_CAPAN)
SL4.0ch01	Solyc01g099730.3	82150367	82155957	+	transmembrane protein (AHRD V3.3 *** AT2G41945.2)
SL4.0ch01	Solyc01g099740.4	82159179	82163399	+	U6 snRNA-associated Sm-like protein LSm4 (AHRD V3.3 *-* A0A328E599_9ASTE)
SL4.0ch01	Solyc01g099750.2	82164250	82168505	+	Heparan-alpha-glucosaminide N-acetyltransferase-like protein (DUF1624) (AHRD V3.3 *** Q94CC1_ARATH)
SL4.0ch01	Solyc01g099760.3	82170895	82176253	+	LeMA-1 putatve Mg-dependent ATPase 1
SL4.0ch01	Solyc01g099770.3	82178120	82180180	+	meloidogyne-induced giant cell protein DB141
SL4.0ch01	Solyc01g099780.3	82184309	82186526	+	Translationally controlled tumor protein (AHRD V3.3 *** U3SXQ9_NICBE)
SL4.0ch01	Solyc01g099790.3	82198100	82205550	+	RING/U-box superfamily protein (AHRD V3.3 *-* A0A0U9HU46_KLENI)
SL4.0ch01	Solyc01g099800.4	82212269	82213018	-	Unknown protein
SL4.0ch01	Solyc01g099810.3	82213389	82220031	-	Serine/arginine-rich-splicing factor SR34 (AHRD V3.3 *-* A0A0M9UMW1_NICAT)
SL4.0ch01	Solyc01g099820.3	82222098	82222964	+	Hypoxia-responsive family protein (AHRD V3.3 *** Q8LG60_ARATH)
SL4.0ch01	Solyc01g099830.3	82224500	82226463	+	60S ribosomal protein L22 (AHRD V3.3 *** A0A1Y1HUA2_KLENI)
SL4.0ch01	Solyc01g099840.3	82249142	82251229	+	Dormancy/auxin associated protein (AHRD V3.3 *** A0A2K3MXX9_TRIPR)
SL4.0ch01	Solyc01g099850.3	82253044	82257541	+	Folate receptor-like (AHRD V3.3 *** A0A200PWQ4_9MAGN)
SL4.0ch01	Solyc01g099860.3	82258067	82260923	-	Serine/threonine-protein phosphatase (AHRD V3.3 *** A0A1U8DUK9_CAPAN)
SL4.0ch01	Solyc01g099870.3	82268411	82271848	-	Bidirectional sugar transporter SWEET (AHRD V3.3 *** A0A1U8DUK6_CAPAN)
SL4.0ch01	Solyc01g099880.4	82274377	82277283	-	Bidirectional sugar transporter SWEET (AHRD V3.3 *** A0A1U8E5W8_CAPAN)
SL4.0ch01	Solyc01g099890.3	82282702	82288704	+	Translation machinery-associated protein 20 (AHRD V3.3 *** U9U144_RHIID)
SL4.0ch01	Solyc01g099900.4	82290156	82293117	+	60S ribosomal protein L18
SL4.0ch01	Solyc01g099910.4	82293963	82296910	-	Alpha/beta-Hydrolases superfamily protein (AHRD V3.3 *** Q9M9W5_ARATH)

## Sheet: Table S6
Table S6 Information on 77 genes located in the Qtc11.1 region
Chromosome	Gene	Position		Strand	Function
SL4.0ch11	Solyc11g010560.3	3638458	3660406	-	Kinesin (AHRD V3.3 *** A0A200PNK3_9MAGN)
SL4.0ch11	Solyc11g010570.2	3671232	3676350	+	jointless
SL4.0ch11	Solyc11g010580.2	3682795	3684528	+	S-adenosyl-L-methionine-dependent methyltransferases superfamily protein (AHRD V3.3 *** A0A2U1LT66_ARTAN)
SL4.0ch11	Solyc11g010590.3	3684777	3687743	-	Very-long-chain (3R)-3-hydroxyacyl-CoA dehydratase (AHRD V3.3 *** A0A2G2Y571_CAPAN)
SL4.0ch11	Solyc11g010600.2	3693355	3699438	+	O-fucosyltransferase (AHRD V3.3 *** A0A2P5EGU4_TREOI)
SL4.0ch11	Solyc11g010610.2	3699777	3707796	-	Mechanosensitive ion channel protein 2	chloroplastic (AHRD V3.3 *** A0A2G3B0A1_CAPCH)
SL4.0ch11	Solyc11g010620.3	3709028	3712921	-	basic helix loop helix (bHLH) DNA-binding superfamily protein (AHRD V3.3 *-* AT4G38062.1)
SL4.0ch11	Solyc11g010630.4	3721492	3734700	+	Kinase-interacting protein 1 (AHRD V3.3 *** A0A1U8F6F0_CAPAN)
SL4.0ch11	Solyc11g010650.4	3734937	3737106	-	Nicotinamidase 1 (AHRD V3.3 *** A0A2G3B093_CAPCH)
SL4.0ch11	Solyc11g010660.2	3737676	3741699	-	Protein SGT1-like protein (AHRD V3.3 *** A0A2G3B092_CAPCH)
SL4.0ch11	Solyc11g010670.1	3744572	3744802	+	Unknown protein
SL4.0ch11	Solyc11g010680.4	3751619	3755092	+	Protein SKIP34 (AHRD V3.3 *** A0A2G3B0A4_CAPCH)
SL4.0ch11	Solyc11g010690.3	3757766	3766109	+	Nucleobase-ascorbate transporter 11 (AHRD V3.3 *-* A0A2G2Y5P1_CAPAN)
SL4.0ch11	Solyc11g010700.3	3766430	3770254	-	Protein kinase domain (AHRD V3.3 *** A0A200PNG8_9MAGN)
SL4.0ch11	Solyc11g010710.2	3788418	3794202	+	AP2-like ethylene-responsive transcription factor (AHRD V3.3 *** A0A2U1KLN5_ARTAN)
SL4.0ch11	Solyc11g010720.1	3797761	3798399	-	Tetratricopeptide repeat (TPR)-like superfamily protein (AHRD V3.3 *** Q9LSM3_ARATH)
SL4.0ch11	Solyc11g010730.3	3799252	3806604	-	Receptor-like cytosolic serine/threonine-protein kinase RBK1 (AHRD V3.3 *** A0A2G3B0B2_CAPCH)
SL4.0ch11	Solyc11g010735.1	3816994	3817298	-	Glycosyltransferase (AHRD V3.3 *-* A0A0K9RIQ3_SPIOL)
SL4.0ch11	Solyc11g010740.3	3817797	3819248	-	Glycosyltransferase (AHRD V3.3 *** A0A2U1PXH3_ARTAN)
SL4.0ch11	Solyc11g010750.1	3821020	3821397	+	Glycosyltransferase (AHRD V3.3 *-* A0A2U1PXH3_ARTAN)
SL4.0ch11	Solyc11g010760.1	3824880	3826304	+	Glycosyltransferase (AHRD V3.3 *** A0A2U1PXH3_ARTAN)
SL4.0ch11	Solyc11g010770.1	3828661	3829916	-	Unknown protein
SL4.0ch11	Solyc11g010780.1	3830937	3832043	+	UDP-glycosyltransferase 91A1 (AHRD V3.3 *** A0A2G2VDW8_CAPBA)
SL4.0ch11	Solyc11g010790.1	3834172	3835584	+	UDP-glycosyltransferase 91A1 (AHRD V3.3 *** A0A2G2Y5N3_CAPAN)
SL4.0ch11	Solyc11g010800.2	3841647	3842276	+	UDP-glycosyltransferase 91A1 (AHRD V3.3 *** A0A2G2Y5N3_CAPAN)
SL4.0ch11	Solyc11g010810.1	3859325	3860737	+	UDP-glycosyltransferase 91A1 (AHRD V3.3 *** A0A2G2Y5N3_CAPAN)
SL4.0ch11	Solyc11g010813.1	3862272	3863610	+	UDP-glycosyltransferase 91A1 (AHRD V3.3 *** A0A2G3B0B4_CAPCH)
SL4.0ch11	Solyc11g010815.1	3870262	3870741	+	Retrovirus-related Pol polyprotein from transposon TNT 1-94 (AHRD V3.3 *-* A0A2I0VDL0_9ASPA)
SL4.0ch11	Solyc11g010817.1	3876017	3876932	-	Pre-mRNA-splicing factor ATP-dependent RNA helicase DHX15 (AHRD V3.3 *-* A0A2G2XQR9_CAPBA)
SL4.0ch11	Solyc11g010840.2	3886296	3893371	+	KH domain-containing protein (AHRD V3.3 *** A0A2I0WKQ9_9ASPA)
SL4.0ch11	Solyc11g010845.1	3897400	3898185	-	Retrovirus-related Pol polyprotein from transposon TNT 1-94 (AHRD V3.3 *-* A0A2K3MRP1_TRIPR)
SL4.0ch11	Solyc11g010850.2	3902537	3907133	-	1-deoxy-d-xylulose-5-phosphate synthase 1 (AHRD V3.3 *** A0A2U1PQH9_ARTAN)
SL4.0ch11	Solyc11g010860.3	3921606	3922001	+	RING/U-box superfamily protein (AHRD V3.3 *-* Q3ED97_ARATH)
SL4.0ch11	Solyc11g010870.2	3974859	3976016	-	Unknown protein
SL4.0ch11	Solyc11g010890.3	3977621	3983692	-	Exostosin-like (AHRD V3.3 *** A0A200PNJ6_9MAGN)
SL4.0ch11	Solyc11g010880.2	3977761	3979328	+	BnaA01g07660D protein (AHRD V3.3 *-* A0A078IGT4_BRANA)
SL4.0ch11	Solyc11g010900.2	3991282	3993835	-	tRNA/rRNA methyltransferase (AHRD V3.3 *** A0A200PNH1_9MAGN)
SL4.0ch11	Solyc11g010910.3	3994299	4001264	-	WD40 repeat (AHRD V3.3 *** A0A200QQ70_9MAGN)
SL4.0ch11	Solyc11g010920.3	4002328	4009509	+	Kinesin-4 (AHRD V3.3 *** A0A2G3B0C5_CAPCH)
SL4.0ch11	Solyc11g010930.2	4010566	4012673	+	HVA22-like protein (AHRD V3.3 *** A0A2G3B0A8_CAPCH)
SL4.0ch11	Solyc11g010940.2	4019079	4020904	-	Dof zinc finger protein (AHRD V3.3 *** A0A2K3P763_TRIPR)
SL4.0ch11	Solyc11g010950.2	4029168	4034633	+	Elongator complex protein 4 (AHRD V3.3 *** A0A1U8EZY2_CAPAN)
SL4.0ch11	Solyc11g010960.2	4037649	4041848	-	Alcohol dehydrogenase (AHRD V3.3 *** A0A1Y1I027_KLENI)
SL4.0ch11	Solyc11g010980.2	4046446	4050519	-	Cinnamyl alcohol dehydrogenase (AHRD V3.3 *** A0A2K3NKU1_TRIPR)
SL4.0ch11	Solyc11g010990.3	4057113	4060036	-	Cinnamyl alcohol dehydrogenase (AHRD V3.3 *** A0A2K3MPD7_TRIPR)
SL4.0ch11	Solyc11g011000.2	4066308	4067943	+	Cysteine-rich repeat secretory protein 60 (AHRD V3.3 *** A0A2G2VDA1_CAPBA)
SL4.0ch11	Solyc11g011010.1	4070835	4071227	+	B-cell receptor-associated-like protein (AHRD V3.3 *** Q9FFJ0_ARATH)
SL4.0ch11	Solyc11g011020.2	4091874	4095316	+	Ovary receptor kinase 11 (AHRD V3.3 *** S4WG09_SOLCH)
SL4.0ch11	Solyc11g011030.2	4117414	4120691	+	Pto-responsive gene 1
SL4.0ch11	Solyc11g011040.2	4121091	4126172	-	ADP-ribosylation factor-like protein 8B (AHRD V3.3 *** A0A2G3AZN4_CAPCH)
SL4.0ch11	Solyc11g011050.2	4138155	4140097	+	R2R3MYB transcription factor 43
SL4.0ch11	Solyc11g011060.3	4171713	4194654	-	hypothetical protein (AHRD V3.3 *-* AT5G16610.2)
SL4.0ch11	Solyc11g011080.3	4194735	4200154	-	Disease resistance protein (TIR-NBS-LRR class) (AHRD V3.3 *** A0A2K3NNZ4_TRIPR)
SL4.0ch11	Solyc11g011090.1	4200433	4215946	-	Disease resistance protein (TIR-NBS-LRR class) (AHRD V3.3 *** A0A2K3P9P3_TRIPR)
SL4.0ch11	Solyc11g011100.1	4220500	4220946	+	Unknown protein
SL4.0ch11	Solyc11g011110.3	4227500	4230670	-	GDSL esterase/lipase (AHRD V3.3 *** A0A1U8GTX9_CAPAN)
SL4.0ch11	Solyc11g011120.2	4234259	4241848	+	Alpha/beta-Hydrolases superfamily protein (AHRD V3.3 *** A0A2U1NG96_ARTAN)
SL4.0ch11	Solyc11g011130.3	4243214	4247203	-	THO complex subunit 4D (AHRD V3.3 *-* A0A2G2Y4P8_CAPAN)
SL4.0ch11	Solyc11g011140.2	4249367	4254861	-	50S ribosomal protein l23-like (AHRD V3.3 *** A0A2K3MRP9_TRIPR)
SL4.0ch11	Solyc11g011150.2	4256557	4266841	+	DNA repair protein Rad4 family (AHRD V3.3 *** A0A2U1M2U6_ARTAN)
SL4.0ch11	Solyc11g011160.1	4268130	4270123	-	HMG-Y-related protein A-like (AHRD V3.3 *** A0A2G2Y4T4_CAPAN)
SL4.0ch11	Solyc11g011170.2	4270720	4276859	-	Senescence-associated family protein (AHRD V3.3 *** A0A2U1QIG8_ARTAN)
SL4.0ch11	Solyc11g011180.3	4277933	4281814	-	Lrr receptor-like serinethreonine-protein kinase gso1 (AHRD V3.3 *** A0A1J6IBH9_NICAT)
SL4.0ch11	Solyc11g011190.1	4284958	4286004	-	Exostosin-like protein (AHRD V3.3 *** A0A2U1NB95_ARTAN)
SL4.0ch11	Solyc11g011200.2	4287707	4293157	-	Per1-like (AHRD V3.3 *** A0A200PW77_9MAGN)
SL4.0ch11	Solyc11g011210.2	4296597	4297694	-	Gibberellin-regulated protein 12 (AHRD V3.3 *** A0A1U8GMV5_CAPAN)
SL4.0ch11	Solyc11g011220.2	4302474	4308098	-	transmembrane protein (Protein of unknown function DUF2359%2C transmembrane) (AHRD V3.3 *** AT1G23170.2)
SL4.0ch11	Solyc11g011230.3	4315409	4318030	+	F-box domain-containing protein/FBD domain-containing protein (AHRD V3.3 *** A0A1Q3BUG5_CEPFO)
SL4.0ch11	Solyc11g011240.1	4321542	4322639	+	geranylgeranyl pyrophosphate synthase 1
SL4.0ch11	Solyc11g011250.3	4323237	4328911	-	dehydroascorbate reductase 2
SL4.0ch11	Solyc11g011260.1	4335973	4337739	-	GAI
SL4.0ch11	Solyc11g011270.1	4352983	4355647	+	Rhamnogalacturonate lyase (AHRD V3.3 *** A0A1J3FI43_NOCCA)
SL4.0ch11	Solyc11g011275.1	4358619	4360371	-	Retrovirus-related Pol polyprotein from transposon TNT 1-94 (AHRD V3.3 *-* A0A2K3MQA9_TRIPR)
SL4.0ch11	Solyc11g011280.3	4360716	4362523	+	Rhamnogalacturonate lyase (AHRD V3.3 *-* A0A200QXQ6_9MAGN)
SL4.0ch11	Solyc11g011290.3	4364343	4370481	+	Rhamnogalacturonate lyase (AHRD V3.3 *** A0A200QXQ6_9MAGN)
SL4.0ch11	Solyc11g011300.2	4371494	4379326	+	Rhamnogalacturonate lyase (AHRD V3.3 *** A0A200QXQ6_9MAGN)
SL4.0ch11	Solyc11g011310.3	4388100	4393212	+	Rhamnogalacturonate lyase family protein (AHRD V3.3 *** A0A2U1PQM1_ARTAN)

## Sheet: Table S7
Table S7 Information on 65 genes located in the Qtc7.1 region
Chromosome	Gene	Position		Strand	Function
SL4.0ch07	Solyc07g055650.2	63535812	63538674	+	Receptor-like protein kinase (AHRD V3.3 *-* Q9LLN5_ORYSA)
SL4.0ch07	Solyc07g055660.2	63539602	63540721	+	glycine-rich protein (AHRD V3.3 *-* AT3G06780.1)
SL4.0ch07	Solyc07g055670.1	63541303	63542016	-	Lectin-domain receptor-like kinase (AHRD V3.3 *-* G4XXY5_NICAT)
SL4.0ch07	Solyc07g055690.1	63550277	63551623	-	Lectin-domain receptor-like kinase (AHRD V3.3 *** G4XXY5_NICAT)
SL4.0ch07	Solyc07g055700.2	63553660	63563286	-	Nucleotide/sugar transporter family protein (AHRD V3.3 *** A0A2U1QA65_ARTAN)
SL4.0ch07	Solyc07g055710.3	63566462	63568082	-	Heat stress transcription factor A-5 (AHRD V3.3 *** A0A2G2Z4R4_CAPAN)
SL4.0ch07	Solyc07g055720.4	63573127	63575064	+	Heat shock protein
SL4.0ch07	Solyc07g055730.4	63579959	63582251	+	Protein trichome birefringence-like 43 (AHRD V3.3 *** A0A2G3C1G9_CAPCH)
SL4.0ch07	Solyc07g055740.1	63582363	63583418	-	strictosidine synthase
SL4.0ch07	Solyc07g055750.4	63596220	63597954	-	Strictosidine synthase-like protein (AHRD V3.3 *** A7WPL3_TOBAC)
SL4.0ch07	Solyc07g055760.3	63598424	63602407	+	Unknown protein
SL4.0ch07	Solyc07g055780.3	63631685	63636638	+	Protein trichome birefringence-like 43 (AHRD V3.3 *** A0A2G2WDQ2_CAPBA)
SL4.0ch07	Solyc07g055790.3	63638956	63641172	+	Protein trichome birefringence-like 43 (AHRD V3.3 *** A0A1U8H7S1_CAPAN)
SL4.0ch07	Solyc07g055800.2	63642313	63645221	+	Protein trichome birefringence-like 41 (AHRD V3.3 *** A0A2G2Z4S4_CAPAN)
SL4.0ch07	Solyc07g055810.3	63653032	63662931	+	LRR_1 domain-containing protein/Pkinase_Tyr domain-containing protein/Malectin domain-containing protein/LRR_8 domain-containing protein (AHRD V3.3 *** A0A1Q3C610_CEPFO)
SL4.0ch07	Solyc07g055820.2	63663264	63665179	-	Receptor-like protein kinase 2 (AHRD V3.3 *** A0A314YLW7_PRUYE)
SL4.0ch07	Solyc07g055830.3	63669354	63674804	+	Transcription elongation factor B polypeptide (AHRD V3.3 *** F4IP79_ARATH)
SL4.0ch07	Solyc07g055840.3	63675130	63683533	-	Citrate synthase (AHRD V3.3 *** A0A2G2WEG9_CAPBA)
SL4.0ch07	Solyc07g055850.4	63683692	63689852	-	Ubiquinone biosynthesis O-methyltransferase (AHRD V3.3 *** A0A2U1KIF0_ARTAN)
SL4.0ch07	Solyc07g055860.4	63691315	63701406	-	type 5 protein serine/threonine phosphatase 62 kDa isoform
SL4.0ch07	Solyc07g055870.4	63706063	63712890	+	MAP kinase kinase kinase 58
SL4.0ch07	Solyc07g055880.1	63713074	63713289	-	vitellogenin-2 protein (AHRD V3.3 *-* AT1G31460.1)
SL4.0ch07	Solyc07g055890.1	63714752	63714949	+	Unknown protein
SL4.0ch07	Solyc07g055900.1	63715568	63717064	-	ATP-dependent DNA helicase (AHRD V3.3 *** A0A2G2WEN3_CAPBA)
SL4.0ch07	Solyc07g055910.4	63731667	63737360	+	hypothetical protein (AHRD V3.3 *-* AT3G58770.1)
SL4.0ch07	Solyc07g055920.4	63758975	63768403	+	Tomato AGAMOUS-like 1
SL4.0ch07	Solyc07g055930.3	63769009	63775640	-	Hexosyltransferase (AHRD V3.3 *** A0A2G2WG07_CAPBA)
SL4.0ch07	Solyc07g055940.3	63782102	63783127	+	Secretion-regulating guanine nucleotide exchange factor (AHRD V3.3 *** Q9LXS2_ARATH)
SL4.0ch07	Solyc07g055950.3	63787094	63789101	-	Protodermal factor 1 (AHRD V3.3 *-* A0A2G2YIY2_CAPAN)
SL4.0ch07	Solyc07g055960.3	63789539	63789915	+	Unknown protein
SL4.0ch07	Solyc07g055970.1	63794560	63796231	+	Cytochrome P450 (AHRD V3.3 *** A0A200R878_9MAGN)
SL4.0ch07	Solyc07g055980.3	63797088	63801308	-	Haloacid dehalogenase (HAD) superfamily protein (AHRD V3.3 *** A0A2U1ND25_ARTAN)
SL4.0ch07	Solyc07g055990.3	63808738	63810838	+	Xyloglucan endotransglucosylase/hydrolase (AHRD V3.3 *** A0A2G3C1I6_CAPCH)
SL4.0ch07	Solyc07g056000.2	63818658	63820123	+	Xyloglucan endotransglucosylase/hydrolase (AHRD V3.3 *** Q43528_SOLLC)
SL4.0ch07	Solyc07g056010.3	63827533	63832527	-	Conserved oligomeric Golgi complex subunit 4 (AHRD V3.3 *** A0A2G2WMR4_CAPBA)
SL4.0ch07	Solyc07g056020.3	63832931	63841892	-	Translation initiation factor IF-2 (AHRD V3.3 *** A0A2G2Z4L1_CAPAN)
SL4.0ch07	Solyc07g056030.3	63846531	63854617	+	Nuclear-interacting partner of ALK (AHRD V3.3 *** A0A1J3JJC4_NOCCA)
SL4.0ch07	Solyc07g056040.3	63855523	63857326	-	CASP-like protein (AHRD V3.3 *** A0A2I4GR32_9ROSI)
SL4.0ch07	Solyc07g056050.1	63863412	63865391	+	Transmembrane 9 superfamily member (AHRD V3.3 *** A0A2G2Z4P1_CAPAN)
SL4.0ch07	Solyc07g056060.4	63866808	63875585	+	transmembrane protein (AHRD V3.3 *** AT5G65440.9)
SL4.0ch07	Solyc07g056070.2	63879597	63879905	+	Mitochondrial 37S ribosomal protein S27 (AHRD V3.3 *** A0A1J3EW96_NOCCA)
SL4.0ch07	Solyc07g056080.1	63881296	63881541	-	Unknown protein
SL4.0ch07	Solyc07g056090.1	63882742	63882957	-	Unknown protein
SL4.0ch07	Solyc07g056100.1	63885483	63887927	-	Unknown protein
SL4.0ch07	Solyc07g056110.3	63891550	63897768	-	Vacuolar cation/proton exchanger (AHRD V3.3 *** K4CGE4_SOLLC)
SL4.0ch07	Solyc07g056120.3	63899901	63903835	+	RING/FYVE/PHD zinc finger superfamily protein (AHRD V3.3 *-* A0A1P8AMX8_ARATH)
SL4.0ch07	Solyc07g056130.1	63905798	63906187	+	Unknown protein
SL4.0ch07	Solyc07g056140.3	63906389	63911036	-	ADP-glucose pyrophosphorylase small subunit
SL4.0ch07	Solyc07g056150.4	63911957	63916380	-	Rab family GTPase (AHRD V3.3 *** A0A1Y1I8A7_KLENI)
SL4.0ch07	Solyc07g056160.4	63935124	63939614	+	CYP724B2 mRNA for cytochrome P450
SL4.0ch07	Solyc07g056170.4	63940117	63945485	-	Subtilisin-like protease (AHRD V3.3 *** A0A2G3C254_CAPCH)
SL4.0ch07	Solyc07g056180.2	63953728	63955063	-	Heavy metal-associated isoprenylated plant protein (AHRD V3.3 *** A0A2R6QEC1_ACTCH)
SL4.0ch07	Solyc07g056190.3	63960666	63961462	-	Heavy metal-associated isoprenylated plant protein (AHRD V3.3 *** A0A2R6QEC1_ACTCH)
SL4.0ch07	Solyc07g056200.3	63964291	63965298	-	Heavy metal-associated isoprenylated plant protein (AHRD V3.3 *** A0A2R6QEC1_ACTCH)
SL4.0ch07	Solyc07g056210.4	63973084	63974264	-	Heavy metal-associated isoprenylated plant protein 47 (AHRD V3.3 *-* A0A2P4MV36_QUESU)
SL4.0ch07	Solyc07g056220.3	63980397	63991951	-	Protein VACUOLELESS1 (AHRD V3.3 *** A0A2G2WG03_CAPBA)
SL4.0ch07	Solyc07g056230.3	63995987	63997962	+	Cytochrome b561 domain-containing protein (AHRD V3.3 *** A0A1J3EQ91_NOCCA)
SL4.0ch07	Solyc07g056240.3	63997978	64000292	-	myosin-G heavy chain-like protein (AHRD V3.3 *** AT2G42975.1)
SL4.0ch07	Solyc07g056250.3	64001600	64003598	+	GDSL esterase/lipase (AHRD V3.3 *** A0A1J3J8D5_NOCCA)
SL4.0ch07	Solyc07g056260.4	64007236	64033094	-	Callose synthase 3 (AHRD V3.3 *** A0A1U8HKF3_CAPAN)
SL4.0ch07	Solyc07g056270.3	64042519	64046715	+	Receptor-like protein kinase (AHRD V3.3 *** A0A2K3P4G5_TRIPR)
SL4.0ch07	Solyc07g056280.3	64054059	64056721	+	WRKY transcription factor 30
SL4.0ch07	Solyc07g056290.2	64064076	64067658	+	Pectin lyase-like superfamily protein (AHRD V3.3 *** A0A2U1KXQ2_ARTAN)
SL4.0ch07	Solyc07g056300.1	64068011	64068766	-	AT-hook motif nuclear-localized protein (AHRD V3.3 *** A0A2K3MS42_TRIPR)
SL4.0ch07	Solyc07g056310.3	64073775	64076102	+	Carbohydrate-binding X8 domain superfamily protein (AHRD V3.3 *-* Q1G3P4_ARATH)

## Sheet: Table S8
Table S8 Information on 49 genes located in the Qtc9.1 region
Chromosome	Gene	Position		Strand	Function
SL4.0ch09	Solyc09g005960.4	658267	662523	+	Valine-tRNA ligase (AHRD V3.3 *** A0A1P8BDZ7_ARATH)
SL4.0ch09	Solyc09g005970.1	664904	667120	+	ABC transporter G family member (AHRD V3.3 *** A0A2K3PJ14_TRIPR)
SL4.0ch09	Solyc09g005980.4	667980	672589	+	Serine/arginine-rich-splicing factor RS2Z32 (AHRD V3.3 *-* A0A0M9UMT6_NICAT)
SL4.0ch09	Solyc09g005990.4	676682	678212	+	Pentatricopeptide repeat-containing protein (AHRD V3.3 *** A0A2K3LL89_TRIPR)
SL4.0ch09	Solyc09g006000.3	678096	680564	-	zinc/iron-chelating domain protein (AHRD V3.3 *** AT5G02710.3)
SL4.0ch09	Solyc09g006005.1	684050	690143	+	Pathogenesis-related protein 1 (AHRD V3.3 *** Q75QH2_CAPCH)
SL4.0ch09	Solyc09g007010.1	705564	706043	+	Pathogenesis-related protein 1 (AHRD V3.3 *** Q75QH2_CAPCH)
SL4.0ch09	Solyc09g007020.1	709023	709505	+	Pathogenesis-related protein 1 (AHRD V3.3 *** Q75QH2_CAPCH)
SL4.0ch09	Solyc09g007030.3	712199	719442	+	Kinesin-like protein (AHRD V3.3 *** A0A2G3BJP1_CAPCH)
SL4.0ch09	Solyc09g007040.1	721032	723287	-	Pentatricopeptide repeat-containing protein
SL4.0ch09	Solyc09g007050.1	725295	727250	+	Pentatricopeptide repeat-containing protein (AHRD V3.3 *** A0A2G2VZD9_CAPBA)
SL4.0ch09	Solyc09g007055.1	727302	728311	+	Unknown protein
SL4.0ch09	Solyc09g007060.2	729889	732284	+	RING/U-box superfamily protein (AHRD V3.3 *** A0A2U1Q288_ARTAN)
SL4.0ch09	Solyc09g007070.1	735291	735593	+	Complex 1 LYR protein (AHRD V3.3 *** A0A200QVT1_9MAGN)
SL4.0ch09	Solyc09g007080.3	747127	750065	+	Protein phosphatase 2C family protein (AHRD V3.3 *** A0A2U1Q2B2_ARTAN)
SL4.0ch09	Solyc09g007090.4	750466	753676	-	Protein MODIFIER OF SNC1 11 (AHRD V3.3 *** A0A2G2VZF0_CAPBA)
SL4.0ch09	Solyc09g007100.3	760474	767346	+	DUF632 domain-containing protein/DUF630 domain-containing protein (AHRD V3.3 *** A0A1Q3BWV7_CEPFO)
SL4.0ch09	Solyc09g007110.3	771247	776737	-	Leucine-rich receptor-like protein kinase family protein (AHRD V3.3 *** A0A0K9PPV4_ZOSMR)
SL4.0ch09	Solyc09g007120.4	778297	782613	+	TATA box-binding protein-associated factor RNA polymerase I subunit B (AHRD V3.3 *** A0A2I4EE95_9ROSI)
SL4.0ch09	Solyc09g007130.3	783007	786870	-	3-methyl-2-oxobutanoate hydroxymethyltransferase (AHRD V3.3 *** A0A1U8EKI6_CAPAN)
SL4.0ch09	Solyc09g007140.4	788597	789977	-	Protein RESTRICTED TEV MOVEMENT 2 (AHRD V3.3 *-* A0A1J3D687_NOCCA)
SL4.0ch09	Solyc09g007150.3	793825	797595	+	Glutathione S-transferase (AHRD V3.3 *** A0A200QHH9_9MAGN)
SL4.0ch09	Solyc09g007160.4	798509	812053	+	Rab-GTPase-TBC domain (AHRD V3.3 *** A0A200R6A4_9MAGN)
SL4.0ch09	Solyc09g007170.4	811869	818519	-	Serine/threonine-protein kinase CDL1 (AHRD V3.3 *** A0A2G2VZG8_CAPBA)
SL4.0ch09	Solyc09g007180.3	820889	823905	-	Adenylate kinase (AHRD V3.3 *** S8CID7_9LAMI)
SL4.0ch09	Solyc09g007190.3	825949	831581	+	Thioredoxin-like protein AAED1
SL4.0ch09	Solyc09g007200.4	836165	846096	+	Pentatricopeptide repeat-containing protein
SL4.0ch09	Solyc09g007210.4	846409	847886	-	DNA topoisomerase 6 subunit A (AHRD V3.3 *** A0A2G2VZF9_CAPBA)
SL4.0ch09	Solyc09g007220.1	849845	850801	-	F-box protein (AHRD V3.3 *-* A0A2G3DAV0_CAPCH)
SL4.0ch09	Solyc09g007230.3	851794	857602	+	Zinc finger transcription factor 53
SL4.0ch09	Solyc09g007240.3	861197	866561	-	2%2C3-bisphosphoglycerate-independent phosphoglycerate mutase (AHRD V3.3 *** AT3G53470.2)
SL4.0ch09	Solyc09g007250.4	867530	870157	+	60S ribosomal protein L4 (AHRD V3.3 *** A0A2G2VZK1_CAPBA)
SL4.0ch09	Solyc09g007260.4	875548	878859	+	AP2-like ethylene-responsive transcription factor TOE3 (AHRD V3.3 *** A0A2G2VZG0_CAPBA)
SL4.0ch09	Solyc09g007270.3	884116	888249	+	Ascorbate peroxidase (AHRD V3.3 *** Q42941_TOBAC)
SL4.0ch09	Solyc09g007280.4	891252	900813	+	Leucine-rich repeat protein kinase family protein (AHRD V3.3 *** A0A2U1Q5J5_ARTAN)
SL4.0ch09	Solyc09g007290.4	905094	909142	+	Nuclear transcription factor Y subunit B-8 (AHRD V3.3 *** A0A2G3BJK6_CAPCH)
SL4.0ch09	Solyc09g007300.3	909571	922533	-	Subtilisin-like protease SBT6.1 (AHRD V3.3 *** A0A2G3BJM9_CAPCH)
SL4.0ch09	Solyc09g007310.3	925265	935917	+	E3 ubiquitin-protein ligase UPL4 (AHRD V3.3 *** A0A2G2YQF0_CAPAN)
SL4.0ch09	Solyc09g007320.4	936859	939446	+	Pentatricopeptide repeat (AHRD V3.3 *** A0A200R629_9MAGN)
SL4.0ch09	Solyc09g007330.4	939175	949134	-	DNA helicase mcm8-like protein (AHRD V3.3 *** A0A2K3P3V8_TRIPR)
SL4.0ch09	Solyc09g007340.4	955883	968370	+	Tudor/PWWP/MBT superfamily protein (AHRD V3.3 *-* Q9LYZ0_ARATH)
SL4.0ch09	Solyc09g007350.3	969402	971187	-	Ribosomal protein S23 (AHRD V3.3 *** A8IJQ4_CHLRE)
SL4.0ch09	Solyc09g007360.3	972351	975989	-	Interactor of constitutive active ROPs (AHRD V3.3 *** A0A2K3PRJ7_TRIPR)
SL4.0ch09	Solyc09g007370.4	984097	989656	-	Ribonuclease P protein subunit p29 (AHRD V3.3 *** A0A2G2WVI5_CAPBA)
SL4.0ch09	Solyc09g007380.3	991898	995793	+	Alpha/beta-Hydrolases superfamily protein (AHRD V3.3 *** Q9SF34_ARATH)
SL4.0ch09	Solyc09g007390.3	997740	1000570	-	Mitochondrial import inner membrane translocase subunit TIM14 (AHRD V3.3 *** A0A2G2YLL8_CAPAN)
SL4.0ch09	Solyc09g007410.3	1004184	1007946	-	SUN-like protein 25
SL4.0ch09	Solyc09g007420.4	1009471	1013228	-	Glycosyltransferases (AHRD V3.3 *** K4CQD1_SOLLC)
SL4.0ch09	Solyc09g007430.1	1016353	1017516	-	Mitochondrial SBP40 (AHRD V3.3 *** Q58J68_SOLTU)

## Sheet: Table S9
Table S9 Primer information for RT-qPCR
Primers	Forward primer sequence	Reverse primer sequence
Solyc02g071010-qp	TGGTGACTATGGATGGGACAC	GCACCAAGCATAGCCCATCT
Solyc05g056050-qp	GTGGGGCTTTTGACCCATTG	GGTCCTGTTCCTGGATATGCT
Solyc07g063600-qp	CCTGGTGATTACGGATGGGAT	GCAACCAAAAGCTCCAAGC
Solyc12g006140-qp	AGCTTTGAAGGTGGACGTGT	CACCTGGAAACTCACCAGTCA
Solyc01g087780-qp	GTTTCATGGCTTCAGTGCTGTT	GAGCTTCAGGTAACCAAATGTGT
Solyc01g087800-qp	TGTGGCTGTTCTTGACGGTG	AAACTGGGTACCGGGCCTA
Solyc03g020070-qp	ACACTCCTCAACCCAAACAAAAG	GTGGGCATATCCCAAACCCA
Solyc09g084460-qp	TGAATGGTTCTCCAGTCACAAT	GGTCCATTAATTAAGTCACTGTAGG
Solyc02g084740-qp	ACACTTCTCGTCCTGTCACT	AACCACTTTGTTCACCTCTGC
Solyc07g056160-qp	GTCAGATACTGGGAAGAGGCA	CTCTTGCATATGGAGTTCCAGG
Solyc01g098980-qp	AATGGAAGGAAGAGCTTGACCA	CGCTCTCTCTGCCGATTCAA
Solyc03g025470-qp	AGGCAAACTCACTCGGATGC	GACCAGTGCTTTGACAAGATCG
Solyc07g065210-qp	TGGCAAGGATGTCGTTGATCT	TCAGGCTCAGGACTTTCATCG
Solyc11g010920-qp	GATGGTCTGTGACTCGGGTT	GCCAGAAAGCTCAGACTGGA
SlACTIN	GGGATGGAGAAGTTTGGTGGTGG	CTTCGACCAAGGGATGGTGTAGC
